# Supplementary material for: Characterization of Chromatin Accessibility and Gene Expression upon Cold Stress Reveals that the RAV1 Transcription Factor Functions in Cold Response in Vitis Amurensis
Source: Plant Cell Physiol. 2021 Jul 19;62(10):1615–29. doi: 10.1093/pcp/pcab115 (PMC8643690; doi:10.1093/pcp/pcab115)
Supplement: pcab115_Supp [file pcab115_supp.zip]

Archive with 4 entries (4 files):
- pcp-2021-e-00082-File008.pdf
- pcp-2021-e-00082-File009.xlsx
- pcp-2021-e-00082-File010.xlsx
- pcp-2021-e-00082-File011.xlsx
