# Supplementary material for: Characterization of Chromatin Accessibility and Gene Expression upon Cold Stress Reveals that the RAV1 Transcription Factor Functions in Cold Response in Vitis Amurensis
Source: Plant Cell Physiol. 2021 Jul 19;62(10):1615–29. doi: 10.1093/pcp/pcab115 (PMC8643690; doi:10.1093/pcp/pcab115)
Supplement: pcab115_Supp [file pcab115_supp.zip › pcp-2021-e-00082-File009.xlsx]

## Sheet: Sheet1
List of TFs identified by THSs
Number	Motif	TF family	Best match in Vitis	Log2FC	P-value
1	AT1G71450	AP2/ERF	VIT_218s0001g05890	1.366	1
	(AtFUF1)		(FUF1)
2	AT1G68550	AP2/ERF	VIT_217s0000g03765	0.93	0.01627
	(AtCRF10)		(CRF10)
3	AT1G28160	AP2/ERF	VIT_214s0068g00860	inf	1
			(LEP)
4	AT5G67190	AP2/ERF	VIT_207s0031g00190	0.328	0.139962
	(AtDEAR2)		(DEAR3)
5	AT5G05550	Trihelix	VIT_208s0058g00200	-0.424	0.310167
	(AtENAP2)		(ENAP2)
6	At1g77640	AP2/ERF	VIT_218s0001g03240	1.316	0.491865
			(ERF014)
7	AT3G57600	AP2/ERF	VIT_208s0007g08150	0.692735	0.0799
			(DREB2F-like)
8	AT4G27950	AP2/ERF	VIT_202s0025g01055	-2.66	5e-05
	(AtCRF4)		(CRF2)
9	AT5G22990	C2H2 zinc finger	VIT_205s0020g02580	0.0579	0.70455
	(AtGAL3)		(MEF18)
10	AT1G44830	AP2/ERF	VIT_218s0001g03240	2.85	1
	(AtERF014)		(ERF014)
11	AT5G25190	AP2/ERF	VIT_204s0008g06000	-0.976	0.277743
	(AtESE3)		(ESE3)
12	AT3G15210	AP2/ERF	VIT_219s0014g02240	1.253	0.116276
	(AtERF4)		(ERF4)
13	AT3G08500	MYB	VIT_206s0004g02110	-0.93	1
	(AtMYB83)		(MYB83)
14	AT3G20310	AP2/ERF	VIT_212s0059g01460	0.46	0.00132
	(AtERF7)		(ERF3)
15	AT5G61600	AP2/ERF	VIT_216s0013g01000	5.701	0.00167
	(AtERF104)		(ERF104)
16	RAP26	AP2/ERF	Not available
	(Unknown)
17	AT5G63090	LOBAS2	VIT_217s0000g09010	-2.865	1
	(AtLOB)		(LOB)
18	AT5G51190	AP2/ERF	VIT_216s0013g00980	3.947	0.054
	(AtERF105)		(ERF5)
19	AT1G06180	MYB	VIT_207s0005g03340	inf	1
	(AtMYB13)		(MYB14)
20	AT2G45410	LOBAS2	VIT_215s0048g00840	0	1
	(AtLBD19)		(LBD31)
21	AT1G77200	AP2/ERF	VIT_211s0016g03350	0.14	0.38285
			(TINY2)
22	AT1G51600	C2C2 GATA	VIT_209s0054g00440	0.276	0.0467248
	(AtZML2)		(ZML1)
23	At5g18450	AP2/ERF	VIT_204s0043g00610	0	1
			(DREB)
24	AT1G03800	AP2/ERF	VIT_210s0003g00140	0.81	0.278422
	(AtERF10)		(ERF9)
25	AT1G50640	AP2/ERF	VIT_212s0059g01460	0.46	0.00132
	(AtERF3)		(ERF3)
26	AT1G21910	AP2/ERF	VIT_218s0001g03240	2.85	1
	(AtDREB26)		(ERF014)
27	AT2G42430	LOBAS2	VIT_207s0005g03030	1.55	1
	(AtASL18)		(LBD16)
28	At2g33710	AP2/ERF	VIT_217s0000g00200	2.797	0.0687173
			(ERF115)
29	AT2G35700	AP2/ERF	VIT_200s0632g00010	1.051	0.103666
	(AtERF38)		(ERF38)
30	AT2G36010	E2F	VIT_208s0007g02510	0.099	0.432301
	(AtE2FA;E2F3)		(E2F3)
31	AT2G38880	NF-Y	VIT_213s0019g03600	0.214	0.0225422
	(AtHAP3)		(NF-YB8)
32	AT1G13260	AP2/ERF	VIT_201s0011g03070	5.23	0.00087
	(AtRAV1)		(RAV1; TEM1)
33	At1g22810	AP2/ERF	VIT_218s0082g00270	inf	1
	(AtERF019)		(ERF20-like)
34	At4g16750	AP2/ERF	VIT_200s0341g00080	inf	1
35	AT3G23220	AP2/ERF	VIT_207s0005g03190	0.161	0.5059
	(AtERF95;ESE1)		(ERF98-like)
36	AT1G68320	MYB	VIT_201s0011g03730	1.076	1
	(AtMYB62)		(MYB62)
37	AT4G25470	AP2/ERF	VIT_216s0100g00380	6.44	1.38e-05
	(AtCBF2)		(CBF4; DREB1A)
38	AT1G53170	AP2/ERF	VIT_219s0014g02240	1.252	0.116276
	(AtERF8)		(ERF4)
39	AT1G16490	MYB	VIT_219s0085g00050	inf	1
	(AtMYB58)
40	AT1G65620	LOBAS2	VIT_200s0340g00090	0	1
	(AtAS2)
41	AT4G25480	AP2/ERF	VIT_216s0100g00380	6.44	1.38e-05
	(AtCBF3)		(CBF4; DREB1A)
42	AT5G18560	AP2/ERF	VIT_214s0068g00860	inf	1
	(AtPUCHI)		(LEP)
43	AT4G37260	MYB	VIT_218s0001g09850	-0.268	5e-05
	(AtMYB73)		(MYB73;MYBR1)
44	AT2G02070	C2H2 zinc finger	VIT_201s0010g02090	-0.45	0.104046
	(AtIDD5)		(IDD4)
45	AT4G26030	C2H2 zinc finger	VIT_206s0009g02380	0.334	0.05265
46	AT3G58630	Trihelix	VIT_212s0028g02150	0.347	0.0852935
47	At1g75490	AP2/ERF	VIT_218s0001g13320	inf	1
			(DREB2D-like)
48	AT2G02080	C2H2 BIRD	VIT_204s0008g01160	0.6	0.00303
	(AtIDD4)		(IDD7)
49	AT1G24250	Paired amphipathic helix (PAH2)	VIT_201s0026g01010	-0.0878	0.0044
			(SNL3)
50	At4g31060	AP2/ERF	VIT_218s0001g05890	1.366	1
51	AT4G01680		VIT_207s0005g02480	0.0084	0.97255
	(AtMYB55)		(MYB61)
52	RAP212	AP2/ERF	Not available
	(Unknown)
53	AT3G50260	AP2/ERF	VIT_207s0031g00190	0.303	0.219
	(AtDEAR1;CEJ1)		(DEAR3)
54	AT1G06280	LOBAS2	VIT_212s0028g02623	0	1
	(AtLBD2)		(LBD2)
55	AT2G26960	MYB	VIT_213s0067g01630	0.0169	0.847
	(AtMYB81)		(MYB33)
56	AT3G06490	MYB	VIT_205s0077g00500	2.215	0.124854
	(AtMYB108;BOS1)		(MYB108)
57	AT5G07310	AP2/ERF	VIT_217s0000g00200	2.797	0.0687173
	(AtERF115)		(ERF115)
58	AT1G34670	MYB	VIT_218s0001g05670	inf	1
	(AtMYB93)		(MYB93)
59	AT4G25490	AP2/ERF	VIT_216s0100g00380	6.44	1.38e-05
	(AtCBF1)		(CBF4; DREB1A)
60	AT2G45420	LOBAS2	VIT_215s0048g00840	0	1
	(AtLBD18)	(LOB domain)	(LBD31)
61	AT4G18450	AP2/ERF	VIT_202s0234g00130	5.54	0.00167
			(ERF1A)
62	AT1G76870	Trihelix	VIT_218s0072g00690	0.024	0.6913
63	AT5G54230	MYB	VIT_212s0134g00570	0	1
	(AtMYB49)		(MYB41)
64	AT3G12720	MYB	VIT_219s0085g00940	0	1
	(AtMYB67)		(MYB67)
65	AT1G09540	MYB	VIT_207s0005g02480	0.008	0.97255
	(AtMYB61)		(MYB61)
66	AT5G51990	AP2/ERF	VIT_216s0100g00380	6.44	1.38e-05
	(AtCBF4)		(CBF4; DREB1A)
