# Supplementary material for: Characterization of Chromatin Accessibility and Gene Expression upon Cold Stress Reveals that the RAV1 Transcription Factor Functions in Cold Response in Vitis Amurensis
Source: Plant Cell Physiol. 2021 Jul 19;62(10):1615–29. doi: 10.1093/pcp/pcab115 (PMC8643690; doi:10.1093/pcp/pcab115)
Supplement: pcab115_Supp [file pcab115_supp.zip › pcp-2021-e-00082-File010.xlsx]

## Sheet: 1-go
	Enriched Go terms for CBF4 and CRF2 regulatory network
GO_acc	term_type	Term	queryitem	querytotal	bgitem	bgtotal	pvalue	FDR	entries
GO:0050896	P	response to stimulus	129	261	3331	20929	1.1e-35	2.2e-32	// VIT_201s0026g00940.1 // VIT_206s0009g00370.1 // VIT_218s0122g00590.1 // VIT_207s0005g00590.1 // VIT_215s0046g00360.1 // VIT_206s0004g06840.1 // VIT_207s0141g00020.1 // VIT_204s0069g01010.1 // VIT_208s0058g01100.1 // VIT_207s0031g01710.1 // VIT_211s0052g00970.1 // VIT_212s0028g01650.1 // VIT_204s0079g00690.1 // VIT_214s0068g02150.1 // VIT_208s0040g00220.1 // VIT_214s0030g00420.1 // VIT_218s0001…
GO:0009069	P	serine family amino acid metabolic process	39	261	160	20929	1.4e-35	2.2e-32	// VIT_212s0121g00300.1 // VIT_212s0028g01650.1 // VIT_204s0044g00730.1 // VIT_217s0053g00405.1 // VIT_202s0154g00350.1 // VIT_218s0001g08230.1 // VIT_212s0121g00310.1 // VIT_216s0148g00020.1 // VIT_201s0011g06080.1 // VIT_206s0004g07070.1 // VIT_219s0014g04470.1 // VIT_216s0148g00060.1 // VIT_204s0043g01010.1 // VIT_218s0001g11240.1 // VIT_214s0006g02630.1 // VIT_203s0132g00340.1 // VIT_202s0012…
GO:0042221	P	response to chemical	81	261	1338	20929	6.5e-33	6.7e-30	// VIT_208s0040g03040.1 // VIT_201s0026g00940.1 // VIT_206s0009g00370.1 // VIT_202s0012g01660.1 // VIT_203s0017g02170.1 // VIT_218s0122g00590.1 // VIT_219s0093g00350.1 // VIT_212s0121g00300.1 // VIT_205s0062g00980.1 // VIT_203s0091g00690.1 // VIT_202s0154g00350.1 // VIT_204s0008g06210.1 // VIT_212s0121g00310.1 // VIT_204s0023g02430.1 // VIT_213s0019g00860.1 // VIT_207s0141g00020.1 // VIT_216s0098…
GO:1901605	P	alpha-amino acid metabolic process	44	261	334	20929	5.2e-30	4e-27	// VIT_212s0121g00300.1 // VIT_212s0028g01650.1 // VIT_204s0044g00730.1 // VIT_217s0053g00405.1 // VIT_202s0154g00350.1 // VIT_218s0001g08230.1 // VIT_212s0121g00310.1 // VIT_216s0148g00020.1 // VIT_201s0011g06080.1 // VIT_206s0004g07070.1 // VIT_219s0014g04470.1 // VIT_216s0148g00060.1 // VIT_204s0043g01010.1 // VIT_218s0001g11240.1 // VIT_214s0006g02630.1 // VIT_208s0058g00860.1 // VIT_203s0132…
GO:0044281	P	small molecule metabolic process	84	261	1940	20929	1.7e-24	8.9e-22	// VIT_217s0000g02940.1 // VIT_216s0148g00280.1 // VIT_217s0000g04680.1 // VIT_204s0023g00080.1 // VIT_212s0028g01650.1 // VIT_207s0005g00590.1 // VIT_205s0049g00410.1 // VIT_203s0088g01190.1 // VIT_218s0001g08230.1 // VIT_212s0121g00310.1 // VIT_216s0148g00020.1 // VIT_210s0003g01940.1 // VIT_201s0011g06080.1 // VIT_206s0004g07070.1 // VIT_219s0014g04470.1 // VIT_203s0038g00230.1 // VIT_216s0148…
GO:0006082	P	organic acid metabolic process	70	261	1342	20929	1.7e-24	8.9e-22	// VIT_217s0000g02940.1 // VIT_212s0121g00300.1 // VIT_204s0023g00080.1 // VIT_212s0028g01650.1 // VIT_207s0005g00590.1 // VIT_205s0049g00410.1 // VIT_203s0088g01190.1 // VIT_218s0001g08230.1 // VIT_212s0121g00310.1 // VIT_216s0148g00020.1 // VIT_210s0003g01940.1 // VIT_201s0011g06080.1 // VIT_206s0004g07070.1 // VIT_219s0014g04470.1 // VIT_216s0148g00060.1 // VIT_204s0043g01010.1 // VIT_216s0050…
GO:0044763	P	single-organism cellular process	141	261	5140	20929	5e-24	2.2e-21	// VIT_201s0026g00940.1 // VIT_218s0122g00590.1 // VIT_207s0005g00590.1 // VIT_205s0049g00410.1 // VIT_212s0059g00580.1 // VIT_206s0004g06840.1 // VIT_206s0004g07070.1 // VIT_204s0069g01010.1 // VIT_207s0031g01710.1 // VIT_216s0039g02510.1 // VIT_212s0028g01650.1 // VIT_201s0137g00510.1 // VIT_214s0068g02150.1 // VIT_208s0040g00220.1 // VIT_212s0059g00760.1 // VIT_212s0035g01220.1 // VIT_214s0030…
GO:1901564	P	organonitrogen compound metabolic process	81	261	1882	20929	2.3e-23	8.8e-21	// VIT_217s0000g02940.1 // VIT_217s0000g04680.1 // VIT_204s0023g00080.1 // VIT_219s0093g00350.1 // VIT_212s0028g01650.1 // VIT_204s0044g00730.1 // VIT_205s0049g00410.1 // VIT_202s0154g00350.1 // VIT_218s0001g08230.1 // VIT_212s0121g00310.1 // VIT_216s0148g00020.1 // VIT_204s0023g02430.1 // VIT_204s0008g01860.1 // VIT_210s0003g01940.1 // VIT_201s0011g06080.1 // VIT_206s0004g07070.1 // VIT_201s0011…
GO:1901700	P	response to oxygen-containing compound	52	261	760	20929	5.8e-23	2e-20	// VIT_206s0009g00370.1 // VIT_218s0122g00590.1 // VIT_219s0093g00350.1 // VIT_212s0121g00300.1 // VIT_207s0031g00670.1 // VIT_202s0154g00350.1 // VIT_212s0121g00310.1 // VIT_204s0023g02430.1 // VIT_213s0019g00860.1 // VIT_216s0098g00950.1 // VIT_218s0089g01300.1 // VIT_214s0066g02040.1 // VIT_212s0055g00200.1 // VIT_204s0008g01110.1 // VIT_204s0069g01010.1 // VIT_208s0058g01100.1 // VIT_202s0025…
GO:0044699	P	single-organism process	173	261	7647	20929	3.6e-22	1.1e-19	// VIT_201s0026g00940.1 // VIT_206s0009g00370.1 // VIT_218s0122g00590.1 // VIT_207s0005g00590.1 // VIT_205s0049g00410.1 // VIT_212s0059g00580.1 // VIT_214s0081g00200.1 // VIT_206s0004g06840.1 // VIT_206s0004g07070.1 // VIT_204s0069g01010.1 // VIT_207s0031g01710.1 // VIT_218s0001g15330.1 // VIT_206s0004g05370.1 // VIT_216s0039g02510.1 // VIT_212s0028g01650.1 // VIT_201s0137g00510.1 // VIT_214s0068…
GO:0009719	P	response to endogenous stimulus	47	261	634	20929	4.2e-22	1.2e-19	// VIT_201s0026g00940.1 // VIT_206s0009g00370.1 // VIT_202s0012g01660.1 // VIT_218s0122g00590.1 // VIT_212s0121g00300.1 // VIT_207s0031g00670.1 // VIT_202s0154g00350.1 // VIT_212s0121g00310.1 // VIT_206s0004g06840.1 // VIT_208s0058g00470.1 // VIT_218s0089g01300.1 // VIT_214s0066g02040.1 // VIT_212s0055g00200.1 // VIT_204s0008g01110.1 // VIT_212s0059g01380.1 // VIT_207s0005g01210.1 // VIT_207s0005…
GO:0044710	P	single-organism metabolic process	129	261	4670	20929	1.6e-21	4e-19	// VIT_206s0009g00370.1 // VIT_207s0005g00590.1 // VIT_205s0049g00410.1 // VIT_206s0004g07070.1 // VIT_206s0004g05370.1 // VIT_211s0052g00970.1 // VIT_201s0137g00510.1 // VIT_208s0040g00220.1 // VIT_212s0059g00760.1 // VIT_202s0241g00100.1 // VIT_214s0030g00420.1 // VIT_218s0001g11630.1 // VIT_214s0066g01210.1 // VIT_212s0028g01100.1 // VIT_215s0046g03600.1 // VIT_203s0038g04700.1 // VIT_202s0025…
GO:0010033	P	response to organic substance	57	261	1010	20929	2.4e-21	5.7e-19	// VIT_201s0026g00940.1 // VIT_206s0009g00370.1 // VIT_202s0012g01660.1 // VIT_218s0122g00590.1 // VIT_212s0121g00300.1 // VIT_207s0031g00670.1 // VIT_202s0154g00350.1 // VIT_218s0001g08230.1 // VIT_212s0121g00310.1 // VIT_204s0023g02430.1 // VIT_206s0004g06840.1 // VIT_208s0058g00470.1 // VIT_218s0089g01300.1 // VIT_214s0066g02040.1 // VIT_212s0055g00200.1 // VIT_204s0008g01110.1 // VIT_204s0069…
GO:0009628	P	response to abiotic stimulus	55	261	1007	20929	5.7e-20	1.3e-17	// VIT_201s0026g00940.1 // VIT_206s0009g00370.1 // VIT_202s0012g01660.1 // VIT_218s0122g00590.1 // VIT_213s0067g00660.1 // VIT_206s0080g00360.1 // VIT_207s0031g00670.1 // VIT_215s0046g00360.1 // VIT_202s0154g00350.1 // VIT_204s0008g06210.1 // VIT_213s0019g00860.1 // VIT_207s0141g00020.1 // VIT_216s0098g00950.1 // VIT_218s0089g01300.1 // VIT_217s0000g07190.1 // VIT_212s0055g00200.1 // VIT_204s0008…
GO:0001101	P	response to acid chemical	35	261	427	20929	7.3e-18	1.5e-15	// VIT_206s0009g00370.1 // VIT_218s0122g00590.1 // VIT_219s0093g00350.1 // VIT_212s0121g00300.1 // VIT_207s0031g00670.1 // VIT_202s0154g00350.1 // VIT_206s0004g06840.1 // VIT_216s0098g00950.1 // VIT_218s0089g01300.1 // VIT_214s0066g02040.1 // VIT_204s0069g01010.1 // VIT_202s0025g00720.1 // VIT_207s0005g02130.1 // VIT_208s0058g00860.1 // VIT_203s0091g00690.1 // VIT_207s0031g02160.1 // VIT_214s0030…
GO:0009725	P	response to hormone	40	261	595	20929	1.7e-17	3.4e-15	// VIT_201s0026g00940.1 // VIT_202s0012g01660.1 // VIT_218s0122g00590.1 // VIT_212s0121g00300.1 // VIT_207s0031g00670.1 // VIT_202s0154g00350.1 // VIT_212s0121g00310.1 // VIT_206s0004g06840.1 // VIT_208s0058g00470.1 // VIT_218s0089g01300.1 // VIT_214s0066g02040.1 // VIT_212s0055g00200.1 // VIT_212s0059g01380.1 // VIT_207s0005g01210.1 // VIT_207s0005g02130.1 // VIT_211s0016g01060.1 // VIT_207s0031…
GO:0006950	P	response to stress	73	261	1995	20929	4.3e-17	7.9e-15	// VIT_206s0009g00370.1 // VIT_202s0012g01660.1 // VIT_218s0122g00590.1 // VIT_219s0093g00350.1 // VIT_212s0121g00300.1 // VIT_207s0005g00590.1 // VIT_201s0010g00920.1 // VIT_202s0154g00350.1 // VIT_210s0071g00190.1 // VIT_212s0035g01910.1 // VIT_204s0023g02430.1 // VIT_213s0019g00860.1 // VIT_216s0098g00950.1 // VIT_218s0089g01300.1 // VIT_203s0038g00230.1 // VIT_212s0055g00200.1 // VIT_204s0008…
GO:0010035	P	response to inorganic substance	30	261	335	20929	2.1e-16	3.7e-14	// VIT_206s0009g00370.1 // VIT_205s0062g00980.1 // VIT_213s0019g00860.1 // VIT_207s0141g00020.1 // VIT_216s0098g00950.1 // VIT_218s0089g01300.1 // VIT_204s0008g01110.1 // VIT_202s0025g00720.1 // VIT_214s0068g01970.1 // VIT_205s0029g00240.1 // VIT_214s0068g02150.1 // VIT_207s0031g00670.1 // VIT_207s0031g02160.1 // VIT_219s0093g00350.1 // VIT_208s0056g00290.1 // VIT_217s0000g07190.1 // VIT_208s0056…
GO:0070887	P	cellular response to chemical stimulus	36	261	542	20929	1.2e-15	1.9e-13	// VIT_201s0026g00940.1 // VIT_202s0012g01660.1 // VIT_218s0122g00590.1 // VIT_212s0121g00300.1 // VIT_207s0031g00670.1 // VIT_204s0008g06210.1 // VIT_212s0121g00310.1 // VIT_206s0004g06840.1 // VIT_208s0058g00470.1 // VIT_203s0038g00230.1 // VIT_204s0008g01110.1 // VIT_204s0069g01010.1 // VIT_217s0000g04680.1 // VIT_207s0005g02130.1 // VIT_210s0003g02160.1 // VIT_211s0016g01060.1 // VIT_202s0025…
GO:0009605	P	response to external stimulus	39	261	663	20929	3e-15	4.6e-13	// VIT_202s0012g01660.1 // VIT_212s0121g00300.1 // VIT_213s0067g00660.1 // VIT_206s0080g00360.1 // VIT_218s0001g08230.1 // VIT_206s0004g06840.1 // VIT_216s0098g00950.1 // VIT_218s0089g01300.1 // VIT_203s0038g00230.1 // VIT_204s0069g01010.1 // VIT_212s0059g01380.1 // VIT_202s0025g00720.1 // VIT_207s0031g01710.1 // VIT_214s0128g00120.1 // VIT_203s0132g00340.1 // VIT_201s0010g00920.1 // VIT_214s0068…
GO:0051716	P	cellular response to stimulus	61	261	1591	20929	4.5e-15	6.6e-13	// VIT_201s0026g00940.1 // VIT_202s0012g01660.1 // VIT_218s0122g00590.1 // VIT_206s0080g00360.1 // VIT_207s0005g00590.1 // VIT_204s0008g06210.1 // VIT_212s0121g00310.1 // VIT_204s0023g02430.1 // VIT_206s0004g06840.1 // VIT_216s0098g00950.1 // VIT_205s0020g03240.1 // VIT_203s0038g00230.1 // VIT_217s0000g07190.1 // VIT_204s0008g01110.1 // VIT_204s0069g01010.1 // VIT_217s0000g09910.1 // VIT_217s0000…
GO:0033993	P	response to lipid	25	261	264	20929	2.4e-14	3.4e-12	// VIT_218s0122g00590.1 // VIT_207s0031g00670.1 // VIT_202s0154g00350.1 // VIT_212s0121g00310.1 // VIT_206s0004g06840.1 // VIT_208s0058g00470.1 // VIT_218s0089g01300.1 // VIT_214s0066g02040.1 // VIT_212s0121g00300.1 // VIT_207s0005g02130.1 // VIT_203s0091g00690.1 // VIT_207s0031g02160.1 // VIT_212s0055g00200.1 // VIT_208s0056g00800.1 // VIT_218s0001g09230.1 // VIT_212s0034g00140.1 // VIT_212s0055…
GO:0010243	P	response to organonitrogen compound	16	261	80	20929	4.9e-14	6.6e-12	// VIT_206s0009g00370.1 // VIT_214s0066g01210.1 // VIT_212s0121g00300.1 // VIT_207s0031g00670.1 // VIT_218s0089g01300.1 // VIT_218s0001g09230.1 // VIT_207s0005g03970.1 // VIT_206s0004g05070.1 // VIT_215s0046g02190.1 // VIT_213s0067g01070.1 // VIT_206s0004g04180.1 // VIT_204s0008g01110.1 // VIT_212s0055g01280.1 // VIT_203s0091g00690.1 // VIT_208s0058g01100.1 // VIT_207s0031g02160.1
GO:0051704	P	multi-organism process	40	261	770	20929	6.2e-14	8e-12	// VIT_212s0121g00300.1 // VIT_212s0028g01650.1 // VIT_204s0044g00730.1 // VIT_219s0014g04470.1 // VIT_204s0008g06210.1 // VIT_206s0004g06840.1 // VIT_201s0011g06080.1 // VIT_218s0089g01300.1 // VIT_204s0069g01010.1 // VIT_218s0089g00370.1 // VIT_212s0059g01380.1 // VIT_207s0031g01710.1 // VIT_214s0128g00120.1 // VIT_203s0132g00340.1 // VIT_205s0020g03240.1 // VIT_201s0010g00920.1 // VIT_215s0046…
GO:0043207	P	response to external biotic stimulus	30	261	440	20929	1.8e-13	2.1e-11	// VIT_212s0121g00300.1 // VIT_201s0010g00920.1 // VIT_218s0001g08230.1 // VIT_206s0004g06840.1 // VIT_218s0089g01300.1 // VIT_204s0069g01010.1 // VIT_212s0059g01380.1 // VIT_207s0031g01710.1 // VIT_214s0128g00120.1 // VIT_203s0132g00340.1 // VIT_204s0069g00295.1 // VIT_218s0001g11630.1 // VIT_214s0066g01210.1 // VIT_215s0046g02390.1 // VIT_208s0058g00860.1 // VIT_201s0011g00530.1 // VIT_212s0055…
GO:0051707	P	response to other organism	30	261	440	20929	1.8e-13	2.1e-11	// VIT_212s0121g00300.1 // VIT_201s0010g00920.1 // VIT_218s0001g08230.1 // VIT_206s0004g06840.1 // VIT_218s0089g01300.1 // VIT_204s0069g01010.1 // VIT_212s0059g01380.1 // VIT_207s0031g01710.1 // VIT_214s0128g00120.1 // VIT_203s0132g00340.1 // VIT_204s0069g00295.1 // VIT_218s0001g11630.1 // VIT_214s0066g01210.1 // VIT_215s0046g02390.1 // VIT_208s0058g00860.1 // VIT_201s0011g00530.1 // VIT_212s0055…
GO:0010200	P	response to chitin	15	261	76	20929	3.6e-13	4.2e-11	// VIT_206s0009g00370.1 // VIT_214s0066g01210.1 // VIT_212s0121g00300.1 // VIT_207s0031g00670.1 // VIT_215s0046g02190.1 // VIT_218s0001g09230.1 // VIT_206s0004g05070.1 // VIT_218s0089g01300.1 // VIT_213s0067g01070.1 // VIT_206s0004g04180.1 // VIT_204s0008g01110.1 // VIT_212s0055g01280.1 // VIT_203s0091g00690.1 // VIT_208s0058g01100.1 // VIT_207s0031g02160.1
GO:0009607	P	response to biotic stimulus	31	261	491	20929	4.7e-13	5.2e-11	// VIT_212s0121g00300.1 // VIT_201s0010g00920.1 // VIT_218s0001g08230.1 // VIT_206s0004g06840.1 // VIT_216s0098g00950.1 // VIT_218s0089g01300.1 // VIT_204s0069g01010.1 // VIT_212s0059g01380.1 // VIT_207s0031g01710.1 // VIT_214s0128g00120.1 // VIT_203s0132g00340.1 // VIT_204s0069g00295.1 // VIT_218s0001g11630.1 // VIT_214s0066g01210.1 // VIT_215s0046g02390.1 // VIT_208s0058g00860.1 // VIT_201s0011…
GO:0009987	P	cellular process	179	261	9793	20929	1.3e-12	1.4e-10	// VIT_201s0026g00940.1 // VIT_206s0009g00370.1 // VIT_218s0122g00590.1 // VIT_212s0142g00760.1 // VIT_213s0064g00900.1 // VIT_207s0005g00590.1 // VIT_215s0046g00360.1 // VIT_212s0059g00580.1 // VIT_206s0004g06840.1 // VIT_206s0004g07070.1 // VIT_204s0069g01010.1 // VIT_208s0058g01100.1 // VIT_217s0000g04850.1 // VIT_207s0031g01710.1 // VIT_216s0039g02510.1 // VIT_212s0028g01650.1 // VIT_204s0079…
GO:0007154	P	cell communication	50	261	1290	20929	1.5e-12	1.6e-10	// VIT_201s0026g00940.1 // VIT_202s0012g01660.1 // VIT_218s0122g00590.1 // VIT_206s0080g00360.1 // VIT_204s0044g00730.1 // VIT_218s0001g08230.1 // VIT_212s0121g00310.1 // VIT_206s0004g06840.1 // VIT_201s0011g06080.1 // VIT_216s0098g00950.1 // VIT_219s0014g04470.1 // VIT_203s0038g00230.1 // VIT_204s0069g01010.1 // VIT_202s0025g00720.1 // VIT_207s0005g02130.1 // VIT_208s0058g00860.1 // VIT_203s0132…
GO:0006807	P	nitrogen compound metabolic process	105	261	4525	20929	1.3e-11	1.3e-09	// VIT_201s0026g00940.1 // VIT_218s0122g00590.1 // VIT_207s0005g00590.1 // VIT_205s0049g00410.1 // VIT_206s0004g07070.1 // VIT_217s0000g04850.1 // VIT_207s0031g01710.1 // VIT_212s0028g01650.1 // VIT_204s0079g00690.1 // VIT_214s0068g02150.1 // VIT_205s0062g00980.1 // VIT_212s0059g00760.1 // VIT_202s0241g00100.1 // VIT_214s0030g00420.1 // VIT_208s0032g00760.1 // VIT_214s0066g01210.1 // VIT_215s0046…
GO:0032147	P	activation of protein kinase activity	8	261	12	20929	5.3e-11	5.1e-09	// VIT_203s0132g00340.1 // VIT_218s0001g07700.1 // VIT_212s0028g01640.1 // VIT_212s0028g01650.1 // VIT_210s0003g01940.1 // VIT_217s0000g04380.1 // VIT_218s0122g01260.1 // VIT_217s0000g04400.1
GO:0033674	P	positive regulation of kinase activity	8	261	13	20929	8.4e-11	7.5e-09	// VIT_203s0132g00340.1 // VIT_218s0001g07700.1 // VIT_212s0028g01640.1 // VIT_212s0028g01650.1 // VIT_210s0003g01940.1 // VIT_217s0000g04380.1 // VIT_218s0122g01260.1 // VIT_217s0000g04400.1
GO:0045860	P	positive regulation of protein kinase activity	8	261	13	20929	8.4e-11	7.5e-09	// VIT_203s0132g00340.1 // VIT_218s0001g07700.1 // VIT_212s0028g01640.1 // VIT_212s0028g01650.1 // VIT_210s0003g01940.1 // VIT_217s0000g04380.1 // VIT_218s0122g01260.1 // VIT_217s0000g04400.1
GO:0001934	P	positive regulation of protein phosphorylation	8	261	13	20929	8.4e-11	7.5e-09	// VIT_203s0132g00340.1 // VIT_218s0001g07700.1 // VIT_212s0028g01640.1 // VIT_212s0028g01650.1 // VIT_210s0003g01940.1 // VIT_217s0000g04380.1 // VIT_218s0122g01260.1 // VIT_217s0000g04400.1
GO:0010038	P	response to metal ion	13	261	78	20929	9.1e-11	7.8e-09	// VIT_219s0093g00350.1 // VIT_208s0056g00290.1 // VIT_205s0062g00980.1 // VIT_206s0061g00750.1 // VIT_206s0004g05070.1 // VIT_203s0017g02170.1 // VIT_205s0020g02480.1 // VIT_208s0040g03040.1 // VIT_203s0132g00340.1 // VIT_207s0141g00020.1 // VIT_217s0000g04380.1 // VIT_203s0038g04700.1 // VIT_205s0029g00240.1
GO:0009812	P	flavonoid metabolic process	13	261	79	20929	1e-10	8.8e-09	// VIT_215s0048g02900.1 // VIT_202s0025g02570.1 // VIT_205s0049g00410.1 // VIT_201s0011g06190.1 // VIT_212s0057g00420.1 // VIT_217s0000g07580.1 // VIT_215s0046g03600.1 // VIT_215s0046g01190.1 // VIT_218s0122g01260.1 // VIT_214s0006g02145.1 // VIT_218s0001g03470.1 // VIT_211s0016g01060.1 // VIT_216s0039g02230.1
GO:0042327	P	positive regulation of phosphorylation	8	261	14	20929	1.3e-10	1.1e-08	// VIT_203s0132g00340.1 // VIT_218s0001g07700.1 // VIT_212s0028g01640.1 // VIT_212s0028g01650.1 // VIT_210s0003g01940.1 // VIT_217s0000g04380.1 // VIT_218s0122g01260.1 // VIT_217s0000g04400.1
GO:0009813	P	flavonoid biosynthetic process	12	261	65	20929	1.7e-10	1.4e-08	// VIT_215s0048g02900.1 // VIT_202s0025g02570.1 // VIT_205s0049g00410.1 // VIT_212s0057g00420.1 // VIT_217s0000g07580.1 // VIT_215s0046g03600.1 // VIT_215s0046g01190.1 // VIT_218s0122g01260.1 // VIT_214s0006g02145.1 // VIT_218s0001g03470.1 // VIT_211s0016g01060.1 // VIT_216s0039g02230.1
GO:0051347	P	positive regulation of transferase activity	8	261	15	20929	2e-10	1.5e-08	// VIT_203s0132g00340.1 // VIT_218s0001g07700.1 // VIT_212s0028g01640.1 // VIT_212s0028g01650.1 // VIT_210s0003g01940.1 // VIT_217s0000g04380.1 // VIT_218s0122g01260.1 // VIT_217s0000g04400.1
GO:0010562	P	positive regulation of phosphorus metabolic process	8	261	15	20929	2e-10	1.5e-08	// VIT_203s0132g00340.1 // VIT_218s0001g07700.1 // VIT_212s0028g01640.1 // VIT_212s0028g01650.1 // VIT_210s0003g01940.1 // VIT_217s0000g04380.1 // VIT_218s0122g01260.1 // VIT_217s0000g04400.1
GO:0045937	P	positive regulation of phosphate metabolic process	8	261	15	20929	2e-10	1.5e-08	// VIT_203s0132g00340.1 // VIT_218s0001g07700.1 // VIT_212s0028g01640.1 // VIT_212s0028g01650.1 // VIT_210s0003g01940.1 // VIT_217s0000g04380.1 // VIT_218s0122g01260.1 // VIT_217s0000g04400.1
GO:0044237	P	cellular metabolic process	151	261	8063	20929	2.7e-10	2e-08	// VIT_201s0026g00940.1 // VIT_206s0009g00370.1 // VIT_218s0122g00590.1 // VIT_212s0142g00760.1 // VIT_207s0005g00590.1 // VIT_205s0049g00410.1 // VIT_206s0004g06840.1 // VIT_206s0004g07070.1 // VIT_208s0058g01100.1 // VIT_217s0000g04850.1 // VIT_207s0031g01710.1 // VIT_211s0052g00970.1 // VIT_212s0028g01650.1 // VIT_204s0079g00690.1 // VIT_214s0068g02150.1 // VIT_208s0040g00220.1 // VIT_211s0052…
GO:0097305	P	response to alcohol	18	261	202	20929	2.9e-10	2e-08	// VIT_207s0005g02130.1 // VIT_212s0055g00200.1 // VIT_208s0056g00800.1 // VIT_207s0031g00670.1 // VIT_202s0154g00350.1 // VIT_215s0048g02500.1 // VIT_218s0001g09230.1 // VIT_212s0034g00140.1 // VIT_214s0066g02040.1 // VIT_207s0005g03970.1 // VIT_206s0004g06840.1 // VIT_208s0058g00470.1 // VIT_218s0089g01300.1 // VIT_203s0017g02000.1 // VIT_213s0067g01940.1 // VIT_203s0091g00690.1 // VIT_211s0016…
GO:0009737	P	response to abscisic acid	18	261	202	20929	2.9e-10	2e-08	// VIT_207s0005g02130.1 // VIT_212s0055g00200.1 // VIT_208s0056g00800.1 // VIT_207s0031g00670.1 // VIT_202s0154g00350.1 // VIT_215s0048g02500.1 // VIT_218s0001g09230.1 // VIT_212s0034g00140.1 // VIT_214s0066g02040.1 // VIT_207s0005g03970.1 // VIT_206s0004g06840.1 // VIT_208s0058g00470.1 // VIT_218s0089g01300.1 // VIT_203s0017g02000.1 // VIT_213s0067g01940.1 // VIT_203s0091g00690.1 // VIT_211s0016…
GO:0009620	P	response to fungus	16	261	153	20929	3.4e-10	2.3e-08	// VIT_207s0031g01710.1 // VIT_218s0001g11630.1 // VIT_203s0132g00340.1 // VIT_214s0066g01210.1 // VIT_212s0121g00300.1 // VIT_208s0058g00860.1 // VIT_212s0055g01280.1 // VIT_206s0004g06840.1 // VIT_217s0000g04380.1 // VIT_210s0042g01070.1 // VIT_218s0089g01300.1 // VIT_213s0067g01070.1 // VIT_218s0001g09650.1 // VIT_211s0016g01060.1 // VIT_212s0059g01380.1 // VIT_213s0019g05010.1
GO:0043405	P	regulation of MAP kinase activity	8	261	17	20929	4.3e-10	2.8e-08	// VIT_203s0132g00340.1 // VIT_218s0001g07700.1 // VIT_212s0028g01640.1 // VIT_212s0028g01650.1 // VIT_210s0003g01940.1 // VIT_217s0000g04380.1 // VIT_218s0122g01260.1 // VIT_217s0000g04400.1
GO:0043408	P	regulation of MAPK cascade	8	261	17	20929	4.3e-10	2.8e-08	// VIT_203s0132g00340.1 // VIT_218s0001g07700.1 // VIT_212s0028g01640.1 // VIT_212s0028g01650.1 // VIT_210s0003g01940.1 // VIT_217s0000g04380.1 // VIT_218s0122g01260.1 // VIT_217s0000g04400.1
GO:0007167	P	enzyme linked receptor protein signaling pathway	11	261	55	20929	4.7e-10	3e-08	// VIT_203s0132g00340.1 // VIT_218s0001g07700.1 // VIT_212s0028g01640.1 // VIT_212s0028g01650.1 // VIT_218s0001g08230.1 // VIT_212s0121g00310.1 // VIT_212s0055g01280.1 // VIT_210s0003g01940.1 // VIT_217s0000g04380.1 // VIT_218s0122g01260.1 // VIT_217s0000g04400.1
GO:1901698	P	response to nitrogen compound	18	261	210	20929	5.1e-10	3.2e-08	// VIT_206s0009g00370.1 // VIT_214s0068g01970.1 // VIT_214s0066g01210.1 // VIT_212s0121g00300.1 // VIT_207s0031g00670.1 // VIT_218s0089g01300.1 // VIT_218s0001g09230.1 // VIT_207s0005g03970.1 // VIT_206s0004g05070.1 // VIT_214s0068g02150.1 // VIT_215s0046g02190.1 // VIT_213s0067g01070.1 // VIT_206s0004g04180.1 // VIT_204s0008g01110.1 // VIT_212s0055g01280.1 // VIT_203s0091g00690.1 // VIT_208s0058…
GO:0023056	P	positive regulation of signaling	8	261	19	20929	8.6e-10	5.1e-08	// VIT_203s0132g00340.1 // VIT_218s0001g07700.1 // VIT_212s0028g01640.1 // VIT_212s0028g01650.1 // VIT_210s0003g01940.1 // VIT_217s0000g04380.1 // VIT_218s0122g01260.1 // VIT_217s0000g04400.1
GO:0009967	P	positive regulation of signal transduction	8	261	19	20929	8.6e-10	5.1e-08	// VIT_203s0132g00340.1 // VIT_218s0001g07700.1 // VIT_212s0028g01640.1 // VIT_212s0028g01650.1 // VIT_210s0003g01940.1 // VIT_217s0000g04380.1 // VIT_218s0122g01260.1 // VIT_217s0000g04400.1
GO:0031401	P	positive regulation of protein modification process	8	261	19	20929	8.6e-10	5.1e-08	// VIT_203s0132g00340.1 // VIT_218s0001g07700.1 // VIT_212s0028g01640.1 // VIT_212s0028g01650.1 // VIT_210s0003g01940.1 // VIT_217s0000g04380.1 // VIT_218s0122g01260.1 // VIT_217s0000g04400.1
GO:0007165	P	signal transduction	40	261	1069	20929	9.7e-10	5.6e-08	// VIT_201s0026g00940.1 // VIT_202s0012g01660.1 // VIT_218s0122g00590.1 // VIT_206s0080g00360.1 // VIT_207s0031g00670.1 // VIT_218s0001g08230.1 // VIT_212s0121g00310.1 // VIT_206s0004g06840.1 // VIT_208s0058g00470.1 // VIT_204s0069g01010.1 // VIT_212s0121g00300.1 // VIT_207s0005g02130.1 // VIT_203s0132g00340.1 // VIT_210s0003g02160.1 // VIT_206s0061g01290.1 // VIT_212s0028g01640.1 // VIT_211s0016…
GO:0033554	P	cellular response to stress	29	261	606	20929	1.4e-09	8e-08	// VIT_212s0121g00300.1 // VIT_207s0031g00670.1 // VIT_204s0008g06210.1 // VIT_204s0023g02430.1 // VIT_216s0098g00950.1 // VIT_203s0038g00230.1 // VIT_217s0000g07190.1 // VIT_204s0008g01110.1 // VIT_204s0069g01010.1 // VIT_217s0000g09910.1 // VIT_202s0025g00720.1 // VIT_208s0058g00860.1 // VIT_214s0068g02150.1 // VIT_207s0005g00590.1 // VIT_207s0031g02160.1 // VIT_219s0093g00350.1 // VIT_214s0066…
GO:0009755	P	hormone-mediated signaling pathway	21	261	317	20929	1.5e-09	8.1e-08	// VIT_201s0026g00940.1 // VIT_211s0016g01060.1 // VIT_202s0012g01660.1 // VIT_214s0066g01210.1 // VIT_218s0122g00590.1 // VIT_207s0005g02130.1 // VIT_212s0121g00300.1 // VIT_204s0023g01630.1 // VIT_213s0067g03430.1 // VIT_201s0011g06190.1 // VIT_212s0121g00310.1 // VIT_217s0000g07580.1 // VIT_213s0067g03490.1 // VIT_206s0004g06840.1 // VIT_207s0031g01710.1 // VIT_213s0067g01940.1 // VIT_205s0029…
GO:0032870	P	cellular response to hormone stimulus	21	261	320	20929	1.7e-09	9.4e-08	// VIT_201s0026g00940.1 // VIT_211s0016g01060.1 // VIT_202s0012g01660.1 // VIT_214s0066g01210.1 // VIT_218s0122g00590.1 // VIT_207s0005g02130.1 // VIT_212s0121g00300.1 // VIT_204s0023g01630.1 // VIT_213s0067g03430.1 // VIT_201s0011g06190.1 // VIT_212s0121g00310.1 // VIT_217s0000g07580.1 // VIT_213s0067g03490.1 // VIT_206s0004g06840.1 // VIT_207s0031g01710.1 // VIT_213s0067g01940.1 // VIT_205s0029…
GO:0071495	P	cellular response to endogenous stimulus	21	261	321	20929	1.8e-09	9.7e-08	// VIT_201s0026g00940.1 // VIT_211s0016g01060.1 // VIT_202s0012g01660.1 // VIT_214s0066g01210.1 // VIT_218s0122g00590.1 // VIT_207s0005g02130.1 // VIT_212s0121g00300.1 // VIT_204s0023g01630.1 // VIT_213s0067g03430.1 // VIT_201s0011g06190.1 // VIT_212s0121g00310.1 // VIT_217s0000g07580.1 // VIT_213s0067g03490.1 // VIT_206s0004g06840.1 // VIT_207s0031g01710.1 // VIT_213s0067g01940.1 // VIT_205s0029…
GO:0044700	P	single organism signaling	40	261	1099	20929	2.1e-09	1.1e-07	// VIT_201s0026g00940.1 // VIT_202s0012g01660.1 // VIT_218s0122g00590.1 // VIT_206s0080g00360.1 // VIT_207s0031g00670.1 // VIT_218s0001g08230.1 // VIT_212s0121g00310.1 // VIT_206s0004g06840.1 // VIT_208s0058g00470.1 // VIT_204s0069g01010.1 // VIT_212s0121g00300.1 // VIT_207s0005g02130.1 // VIT_203s0132g00340.1 // VIT_210s0003g02160.1 // VIT_206s0061g01290.1 // VIT_212s0028g01640.1 // VIT_211s0016…
GO:0023052	P	signaling	40	261	1100	20929	2.1e-09	1.1e-07	// VIT_201s0026g00940.1 // VIT_202s0012g01660.1 // VIT_218s0122g00590.1 // VIT_206s0080g00360.1 // VIT_207s0031g00670.1 // VIT_218s0001g08230.1 // VIT_212s0121g00310.1 // VIT_206s0004g06840.1 // VIT_208s0058g00470.1 // VIT_204s0069g01010.1 // VIT_212s0121g00300.1 // VIT_207s0005g02130.1 // VIT_203s0132g00340.1 // VIT_210s0003g02160.1 // VIT_206s0061g01290.1 // VIT_212s0028g01640.1 // VIT_211s0016…
GO:0010647	P	positive regulation of cell communication	8	261	22	20929	2.2e-09	1.1e-07	// VIT_203s0132g00340.1 // VIT_218s0001g07700.1 // VIT_212s0028g01640.1 // VIT_212s0028g01650.1 // VIT_210s0003g01940.1 // VIT_217s0000g04380.1 // VIT_218s0122g01260.1 // VIT_217s0000g04400.1
GO:0071310	P	cellular response to organic substance	26	261	513	20929	3.4e-09	1.7e-07	// VIT_201s0026g00940.1 // VIT_202s0012g01660.1 // VIT_218s0122g00590.1 // VIT_207s0031g00670.1 // VIT_212s0121g00310.1 // VIT_206s0004g06840.1 // VIT_208s0058g00470.1 // VIT_204s0008g01110.1 // VIT_204s0069g01010.1 // VIT_212s0121g00300.1 // VIT_207s0005g02130.1 // VIT_210s0003g02160.1 // VIT_205s0029g00240.1 // VIT_214s0066g01210.1 // VIT_207s0031g01710.1 // VIT_212s0057g00420.1 // VIT_217s0000…
GO:0007166	P	cell surface receptor signaling pathway	12	261	92	20929	6e-09	3e-07	// VIT_203s0132g00340.1 // VIT_218s0001g07700.1 // VIT_212s0028g01640.1 // VIT_212s0028g01650.1 // VIT_218s0001g08230.1 // VIT_212s0121g00310.1 // VIT_212s0055g01280.1 // VIT_210s0003g01940.1 // VIT_217s0000g04380.1 // VIT_218s0122g01260.1 // VIT_204s0069g00295.1 // VIT_217s0000g04400.1
GO:0009266	P	response to temperature stimulus	20	261	326	20929	1.2e-08	6e-07	// VIT_219s0093g00350.1 // VIT_202s0012g01660.1 // VIT_214s0066g01210.1 // VIT_218s0122g00590.1 // VIT_201s0010g00920.1 // VIT_207s0031g00670.1 // VIT_203s0091g00690.1 // VIT_217s0000g07190.1 // VIT_218s0001g09230.1 // VIT_213s0019g00860.1 // VIT_204s0008g03560.1 // VIT_206s0004g04180.1 // VIT_218s0089g01300.1 // VIT_213s0067g01070.1 // VIT_205s0094g00770.1 // VIT_204s0008g01110.1 // VIT_208s0032…
GO:0044255	P	cellular lipid metabolic process	33	261	849	20929	1.4e-08	6.6e-07	// VIT_205s0077g01720.1 // VIT_204s0023g00080.1 // VIT_201s0010g00920.1 // VIT_207s0005g00590.1 // VIT_216s0098g00950.1 // VIT_203s0088g01190.1 // VIT_204s0043g01010.1 // VIT_218s0089g00370.1 // VIT_217s0000g09910.1 // VIT_217s0000g07400.1 // VIT_202s0033g01315.1 // VIT_210s0003g03650.1 // VIT_212s0059g01150.1 // VIT_215s0048g02980.1 // VIT_216s0050g01090.1 // VIT_219s0027g01150.1 // VIT_212s0035…
GO:0006796	P	phosphate-containing compound metabolic process	66	261	2598	20929	1.4e-08	6.8e-07	// VIT_201s0026g00940.1 // VIT_216s0148g00280.1 // VIT_212s0121g00300.1 // VIT_212s0142g00760.1 // VIT_212s0028g01650.1 // VIT_207s0005g00590.1 // VIT_217s0053g00405.1 // VIT_202s0154g00350.1 // VIT_218s0001g08230.1 // VIT_212s0121g00310.1 // VIT_216s0148g00020.1 // VIT_206s0004g06840.1 // VIT_201s0011g06080.1 // VIT_206s0004g07070.1 // VIT_219s0014g04470.1 // VIT_203s0038g00230.1 // VIT_203s0063…
GO:0000165	P	MAPK cascade	11	261	80	20929	1.6e-08	7.4e-07	// VIT_203s0132g00340.1 // VIT_214s0066g01210.1 // VIT_218s0001g07700.1 // VIT_212s0028g01640.1 // VIT_212s0028g01650.1 // VIT_212s0055g01280.1 // VIT_210s0003g01940.1 // VIT_217s0000g04380.1 // VIT_218s0122g01260.1 // VIT_211s0016g01060.1 // VIT_217s0000g04400.1
GO:0006793	P	phosphorus metabolic process	66	261	2606	20929	1.6e-08	7.4e-07	// VIT_201s0026g00940.1 // VIT_216s0148g00280.1 // VIT_212s0121g00300.1 // VIT_212s0142g00760.1 // VIT_212s0028g01650.1 // VIT_207s0005g00590.1 // VIT_217s0053g00405.1 // VIT_202s0154g00350.1 // VIT_218s0001g08230.1 // VIT_212s0121g00310.1 // VIT_216s0148g00020.1 // VIT_206s0004g06840.1 // VIT_201s0011g06080.1 // VIT_206s0004g07070.1 // VIT_219s0014g04470.1 // VIT_203s0038g00230.1 // VIT_203s0063…
GO:0023014	P	signal transduction by protein phosphorylation	12	261	102	20929	1.7e-08	7.7e-07	// VIT_201s0011g06190.1 // VIT_203s0132g00340.1 // VIT_214s0066g01210.1 // VIT_218s0001g07700.1 // VIT_212s0028g01640.1 // VIT_212s0028g01650.1 // VIT_212s0055g01280.1 // VIT_210s0003g01940.1 // VIT_217s0000g04380.1 // VIT_218s0122g01260.1 // VIT_211s0016g01060.1 // VIT_217s0000g04400.1
GO:0035556	P	intracellular signal transduction	21	261	373	20929	2.2e-08	9.7e-07	// VIT_201s0026g00940.1 // VIT_201s0011g06190.1 // VIT_203s0132g00340.1 // VIT_214s0066g01210.1 // VIT_218s0001g07700.1 // VIT_207s0005g02130.1 // VIT_206s0080g00360.1 // VIT_213s0067g03430.1 // VIT_206s0004g06660.1 // VIT_217s0000g07580.1 // VIT_212s0028g01650.1 // VIT_205s0020g03240.1 // VIT_210s0003g01940.1 // VIT_217s0000g04380.1 // VIT_212s0055g01280.1 // VIT_218s0122g01260.1 // VIT_217s0000…
GO:1901701	P	cellular response to oxygen-containing compound	20	261	340	20929	2.4e-08	1e-06	// VIT_207s0005g02130.1 // VIT_201s0011g06190.1 // VIT_202s0025g04830.1 // VIT_214s0066g01210.1 // VIT_218s0122g00590.1 // VIT_207s0031g01710.1 // VIT_213s0067g01940.1 // VIT_204s0023g01630.1 // VIT_212s0121g00310.1 // VIT_219s0093g00350.1 // VIT_212s0057g00420.1 // VIT_206s0004g06840.1 // VIT_216s0098g00950.1 // VIT_212s0121g00300.1 // VIT_210s0003g02160.1 // VIT_202s0025g00720.1 // VIT_204s0069…
GO:0006749	P	glutathione metabolic process	6	261	10	20929	2.4e-08	1e-06	// VIT_217s0000g02940.1 // VIT_219s0093g00350.1 // VIT_208s0040g03040.1 // VIT_204s0079g00690.1 // VIT_217s0000g02930.1 // VIT_217s0000g02950.1
GO:0050832	P	defense response to fungus	12	261	106	20929	2.5e-08	1.1e-06	// VIT_207s0031g01710.1 // VIT_208s0058g00860.1 // VIT_214s0066g01210.1 // VIT_212s0121g00300.1 // VIT_212s0055g01280.1 // VIT_206s0004g06840.1 // VIT_213s0019g05010.1 // VIT_218s0089g01300.1 // VIT_213s0067g01070.1 // VIT_218s0001g09650.1 // VIT_211s0016g01060.1 // VIT_210s0042g01070.1
GO:0098542	P	defense response to other organism	20	261	341	20929	2.5e-08	1.1e-06	// VIT_207s0031g01710.1 // VIT_214s0128g00120.1 // VIT_214s0066g01210.1 // VIT_212s0121g00300.1 // VIT_201s0010g00920.1 // VIT_218s0001g09400.1 // VIT_218s0001g08230.1 // VIT_208s0058g00860.1 // VIT_212s0057g00420.1 // VIT_212s0055g01280.1 // VIT_201s0011g06190.1 // VIT_207s0005g03970.1 // VIT_206s0004g06840.1 // VIT_213s0019g05010.1 // VIT_218s0089g01300.1 // VIT_213s0067g01070.1 // VIT_218s0001…
GO:0043085	P	positive regulation of catalytic activity	12	261	108	20929	3.1e-08	1.3e-06	// VIT_219s0014g05080.1 // VIT_203s0132g00340.1 // VIT_218s0001g07700.1 // VIT_204s0023g00080.1 // VIT_212s0028g01640.1 // VIT_212s0028g01650.1 // VIT_201s0010g00920.1 // VIT_203s0063g02040.1 // VIT_210s0003g01940.1 // VIT_217s0000g04380.1 // VIT_218s0122g01260.1 // VIT_217s0000g04400.1
GO:0044093	P	positive regulation of molecular function	12	261	109	20929	3.4e-08	1.4e-06	// VIT_219s0014g05080.1 // VIT_203s0132g00340.1 // VIT_218s0001g07700.1 // VIT_204s0023g00080.1 // VIT_212s0028g01640.1 // VIT_212s0028g01650.1 // VIT_201s0010g00920.1 // VIT_203s0063g02040.1 // VIT_210s0003g01940.1 // VIT_217s0000g04380.1 // VIT_218s0122g01260.1 // VIT_217s0000g04400.1
GO:0046686	P	response to cadmium ion	9	261	49	20929	3.6e-08	1.4e-06	// VIT_219s0093g00350.1 // VIT_208s0056g00290.1 // VIT_205s0062g00980.1 // VIT_205s0020g02480.1 // VIT_208s0040g03040.1 // VIT_203s0132g00340.1 // VIT_217s0000g04380.1 // VIT_203s0038g04700.1 // VIT_205s0029g00240.1
GO:0009414	P	response to water deprivation	12	261	112	20929	4.4e-08	1.7e-06	// VIT_219s0093g00350.1 // VIT_206s0009g00370.1 // VIT_208s0056g00800.1 // VIT_207s0031g00670.1 // VIT_201s0011g06190.1 // VIT_218s0001g09230.1 // VIT_216s0098g00950.1 // VIT_218s0089g01300.1 // VIT_203s0091g00690.1 // VIT_207s0031g02160.1 // VIT_211s0016g01060.1 // VIT_202s0025g00720.1
GO:0071704	P	organic substance metabolic process	157	261	9074	20929	4.4e-08	1.7e-06	// VIT_201s0026g00940.1 // VIT_206s0009g00370.1 // VIT_218s0122g00590.1 // VIT_212s0142g00760.1 // VIT_207s0005g00590.1 // VIT_215s0046g00360.1 // VIT_206s0004g06840.1 // VIT_206s0004g07070.1 // VIT_208s0058g01100.1 // VIT_217s0000g04850.1 // VIT_207s0031g01710.1 // VIT_216s0039g02230.1 // VIT_212s0028g01650.1 // VIT_204s0079g00690.1 // VIT_214s0068g02150.1 // VIT_208s0040g00220.1 // VIT_212s0059…
GO:1902531	P	regulation of intracellular signal transduction	8	261	35	20929	4.8e-08	1.8e-06	// VIT_203s0132g00340.1 // VIT_218s0001g07700.1 // VIT_212s0028g01640.1 // VIT_212s0028g01650.1 // VIT_210s0003g01940.1 // VIT_217s0000g04380.1 // VIT_218s0122g01260.1 // VIT_217s0000g04400.1
GO:0009651	P	response to salt stress	15	261	193	20929	4.9e-08	1.9e-06	// VIT_218s0001g05040.1 // VIT_205s0020g02480.1 // VIT_212s0055g00200.1 // VIT_207s0031g00670.1 // VIT_202s0154g00350.1 // VIT_215s0046g01190.1 // VIT_218s0001g09230.1 // VIT_212s0034g00140.1 // VIT_207s0005g03970.1 // VIT_203s0017g02000.1 // VIT_206s0004g04180.1 // VIT_203s0091g00690.1 // VIT_211s0016g01060.1 // VIT_212s0059g01380.1 // VIT_207s0031g02160.1
GO:0009415	P	response to water	12	261	116	20929	6.3e-08	2.4e-06	// VIT_219s0093g00350.1 // VIT_206s0009g00370.1 // VIT_208s0056g00800.1 // VIT_207s0031g00670.1 // VIT_201s0011g06190.1 // VIT_218s0001g09230.1 // VIT_216s0098g00950.1 // VIT_218s0089g01300.1 // VIT_203s0091g00690.1 // VIT_207s0031g02160.1 // VIT_211s0016g01060.1 // VIT_202s0025g00720.1
GO:0009409	P	response to cold	14	261	169	20929	6.7e-08	2.5e-06	// VIT_219s0093g00350.1 // VIT_202s0012g01660.1 // VIT_214s0066g01210.1 // VIT_218s0122g00590.1 // VIT_201s0010g00920.1 // VIT_218s0001g09230.1 // VIT_204s0008g03560.1 // VIT_206s0004g04180.1 // VIT_218s0089g01300.1 // VIT_213s0067g01070.1 // VIT_205s0094g00770.1 // VIT_203s0091g00690.1 // VIT_211s0016g01060.1 // VIT_207s0031g02160.1
GO:0032787	P	monocarboxylic acid metabolic process	30	261	772	20929	6.7e-08	2.5e-06	// VIT_204s0023g00080.1 // VIT_201s0010g00920.1 // VIT_207s0005g00590.1 // VIT_202s0154g00350.1 // VIT_214s0108g00540.1 // VIT_203s0088g01190.1 // VIT_204s0043g01010.1 // VIT_217s0000g02950.1 // VIT_207s0005g02130.1 // VIT_208s0058g00860.1 // VIT_218s0001g01730.1 // VIT_204s0008g03560.1 // VIT_215s0048g02980.1 // VIT_216s0050g01090.1 // VIT_219s0027g01150.1 // VIT_218s0072g00770.1 // VIT_217s0000…
GO:0032270	P	positive regulation of cellular protein metabolic process	8	261	37	20929	6.9e-08	2.5e-06	// VIT_203s0132g00340.1 // VIT_218s0001g07700.1 // VIT_212s0028g01640.1 // VIT_212s0028g01650.1 // VIT_210s0003g01940.1 // VIT_217s0000g04380.1 // VIT_218s0122g01260.1 // VIT_217s0000g04400.1
GO:0051247	P	positive regulation of protein metabolic process	8	261	38	20929	8.3e-08	3e-06	// VIT_203s0132g00340.1 // VIT_218s0001g07700.1 // VIT_212s0028g01640.1 // VIT_212s0028g01650.1 // VIT_210s0003g01940.1 // VIT_217s0000g04380.1 // VIT_218s0122g01260.1 // VIT_217s0000g04400.1
GO:0006090	P	pyruvate metabolic process	18	261	301	20929	9.8e-08	3.5e-06	// VIT_217s0000g02940.1 // VIT_201s0011g00850.1 // VIT_204s0023g00080.1 // VIT_212s0028g01100.1 // VIT_207s0005g00590.1 // VIT_201s0010g00920.1 // VIT_202s0154g00350.1 // VIT_214s0108g00540.1 // VIT_217s0000g02930.1 // VIT_215s0046g03600.1 // VIT_203s0063g02040.1 // VIT_204s0008g03560.1 // VIT_203s0088g01190.1 // VIT_215s0048g02980.1 // VIT_217s0000g02950.1 // VIT_204s0043g01010.1 // VIT_219s0027…
GO:0006970	P	response to osmotic stress	16	261	237	20929	1.1e-07	3.9e-06	// VIT_218s0001g05040.1 // VIT_205s0020g02480.1 // VIT_201s0011g06190.1 // VIT_212s0055g00200.1 // VIT_207s0031g00670.1 // VIT_202s0154g00350.1 // VIT_215s0046g01190.1 // VIT_218s0001g09230.1 // VIT_212s0034g00140.1 // VIT_207s0005g03970.1 // VIT_203s0017g02000.1 // VIT_206s0004g04180.1 // VIT_203s0091g00690.1 // VIT_211s0016g01060.1 // VIT_212s0059g01380.1 // VIT_207s0031g02160.1
GO:0006629	P	lipid metabolic process	37	261	1150	20929	1.9e-07	6.6e-06	// VIT_205s0077g01720.1 // VIT_204s0023g00080.1 // VIT_201s0010g00920.1 // VIT_207s0005g00590.1 // VIT_207s0031g01770.1 // VIT_216s0098g00950.1 // VIT_203s0088g01190.1 // VIT_204s0043g01010.1 // VIT_218s0089g00370.1 // VIT_217s0000g09910.1 // VIT_217s0000g07400.1 // VIT_213s0067g00660.1 // VIT_202s0033g01315.1 // VIT_210s0003g03650.1 // VIT_212s0059g01150.1 // VIT_215s0048g02980.1 // VIT_216s0050…
GO:0046486	P	glycerolipid metabolic process	14	261	189	20929	2.4e-07	8.2e-06	// VIT_217s0000g07400.1 // VIT_205s0077g01720.1 // VIT_204s0023g00080.1 // VIT_212s0028g01100.1 // VIT_207s0005g00590.1 // VIT_201s0010g00920.1 // VIT_206s0004g06660.1 // VIT_217s0000g07375.1 // VIT_215s0046g03600.1 // VIT_203s0063g02040.1 // VIT_205s0077g01750.1 // VIT_217s0000g07420.1 // VIT_217s0000g07370.1 // VIT_204s0043g01010.1
GO:0071229	P	cellular response to acid chemical	16	261	252	20929	2.4e-07	8.2e-06	// VIT_207s0005g02130.1 // VIT_214s0066g01210.1 // VIT_218s0122g00590.1 // VIT_207s0031g01710.1 // VIT_212s0121g00300.1 // VIT_204s0023g01630.1 // VIT_219s0093g00350.1 // VIT_212s0055g01280.1 // VIT_212s0057g00420.1 // VIT_206s0004g06840.1 // VIT_216s0098g00950.1 // VIT_213s0067g01940.1 // VIT_202s0025g00720.1 // VIT_204s0069g01010.1 // VIT_211s0016g01060.1 // VIT_208s0058g00470.1
GO:0009416	P	response to light stimulus	22	261	494	20929	4.9e-07	1.6e-05	// VIT_201s0026g00940.1 // VIT_202s0012g01660.1 // VIT_218s0122g00590.1 // VIT_213s0067g00660.1 // VIT_213s0019g00860.1 // VIT_204s0008g01110.1 // VIT_204s0043g01010.1 // VIT_217s0000g04680.1 // VIT_215s0046g02390.1 // VIT_216s0039g02230.1 // VIT_217s0000g07190.1 // VIT_208s0056g00800.1 // VIT_217s0000g07580.1 // VIT_215s0046g03600.1 // VIT_218s0001g09230.1 // VIT_203s0091g00690.1 // VIT_201s0026…
GO:0006081	P	cellular aldehyde metabolic process	17	261	315	20929	8.7e-07	2.9e-05	// VIT_201s0011g00850.1 // VIT_207s0005g02130.1 // VIT_214s0108g00540.1 // VIT_214s0066g01210.1 // VIT_204s0023g00080.1 // VIT_219s0014g05080.1 // VIT_201s0010g00920.1 // VIT_207s0005g00590.1 // VIT_215s0048g02500.1 // VIT_203s0063g02040.1 // VIT_204s0008g03560.1 // VIT_215s0048g02980.1 // VIT_215s0046g02390.1 // VIT_204s0043g01010.1 // VIT_219s0027g01150.1 // VIT_217s0000g09910.1 // VIT_218s0072…
GO:0009611	P	response to wounding	9	261	75	20929	9.4e-07	3.1e-05	// VIT_214s0030g00420.1 // VIT_218s0001g11630.1 // VIT_206s0004g04180.1 // VIT_215s0046g01190.1 // VIT_218s0001g09230.1 // VIT_207s0005g03970.1 // VIT_206s0004g06840.1 // VIT_203s0091g00690.1 // VIT_211s0016g01060.1
GO:0006721	P	terpenoid metabolic process	12	261	152	20929	9.5e-07	3.1e-05	// VIT_204s0023g00080.1 // VIT_210s0003g03650.1 // VIT_207s0005g00590.1 // VIT_218s0001g09400.1 // VIT_204s0023g01630.1 // VIT_215s0046g03600.1 // VIT_203s0063g02040.1 // VIT_212s0059g01150.1 // VIT_216s0050g01090.1 // VIT_204s0043g01010.1 // VIT_218s0089g00370.1 // VIT_217s0000g09910.1
GO:0006952	P	defense response	30	261	883	20929	1.1e-06	3.4e-05	// VIT_206s0009g00370.1 // VIT_212s0121g00300.1 // VIT_201s0010g00920.1 // VIT_218s0001g08230.1 // VIT_206s0004g06840.1 // VIT_218s0089g01300.1 // VIT_204s0069g01010.1 // VIT_207s0031g01710.1 // VIT_214s0128g00120.1 // VIT_207s0197g00130.1 // VIT_214s0066g01210.1 // VIT_215s0045g00880.1 // VIT_210s0071g00190.1 // VIT_208s0058g00860.1 // VIT_212s0057g00420.1 // VIT_217s0000g07580.1 // VIT_215s0046…
GO:0071900	P	regulation of protein serine/threonine kinase activity	8	261	56	20929	1.2e-06	3.7e-05	// VIT_203s0132g00340.1 // VIT_218s0001g07700.1 // VIT_212s0028g01640.1 // VIT_212s0028g01650.1 // VIT_210s0003g01940.1 // VIT_217s0000g04380.1 // VIT_218s0122g01260.1 // VIT_217s0000g04400.1
GO:0043067	P	regulation of programmed cell death	11	261	127	20929	1.2e-06	3.7e-05	// VIT_214s0066g01210.1 // VIT_212s0121g00300.1 // VIT_218s0001g08230.1 // VIT_212s0057g00420.1 // VIT_217s0000g07580.1 // VIT_215s0046g01190.1 // VIT_218s0122g01260.1 // VIT_207s0104g01770.1 // VIT_212s0055g01280.1 // VIT_211s0016g01060.1 // VIT_210s0042g01070.1
GO:0016310	P	phosphorylation	47	261	1800	20929	1.4e-06	4.2e-05	// VIT_201s0026g00940.1 // VIT_212s0121g00300.1 // VIT_212s0142g00760.1 // VIT_212s0028g01650.1 // VIT_204s0044g00730.1 // VIT_217s0053g00405.1 // VIT_202s0154g00350.1 // VIT_218s0001g08230.1 // VIT_212s0121g00310.1 // VIT_216s0148g00020.1 // VIT_201s0011g06080.1 // VIT_206s0004g07070.1 // VIT_219s0014g04470.1 // VIT_203s0063g00510.1 // VIT_216s0148g00060.1 // VIT_218s0001g11240.1 // VIT_214s0006…
GO:0044712	P	single-organism catabolic process	25	261	661	20929	1.4e-06	4.5e-05	// VIT_205s0077g01720.1 // VIT_207s0031g00670.1 // VIT_202s0154g00350.1 // VIT_214s0108g00540.1 // VIT_203s0088g01190.1 // VIT_204s0008g01110.1 // VIT_217s0000g10060.1 // VIT_207s0005g02130.1 // VIT_217s0000g07400.1 // VIT_202s0012g01120.1 // VIT_205s0077g01750.1 // VIT_211s0052g00970.1 // VIT_204s0043g01010.1 // VIT_204s0008g03560.1 // VIT_218s0072g00770.1 // VIT_214s0030g00420.1 // VIT_217s0000…
GO:0048584	P	positive regulation of response to stimulus	8	261	58	20929	1.5e-06	4.5e-05	// VIT_203s0132g00340.1 // VIT_218s0001g07700.1 // VIT_212s0028g01640.1 // VIT_212s0028g01650.1 // VIT_210s0003g01940.1 // VIT_217s0000g04380.1 // VIT_218s0122g01260.1 // VIT_217s0000g04400.1
GO:0019682	P	glyceraldehyde-3-phosphate metabolic process	15	261	259	20929	1.7e-06	5.2e-05	// VIT_219s0014g05080.1 // VIT_214s0066g01210.1 // VIT_204s0023g00080.1 // VIT_215s0046g02390.1 // VIT_201s0010g00920.1 // VIT_207s0005g00590.1 // VIT_215s0048g02500.1 // VIT_203s0063g02040.1 // VIT_214s0108g00540.1 // VIT_215s0048g02980.1 // VIT_201s0011g00850.1 // VIT_204s0043g01010.1 // VIT_219s0027g01150.1 // VIT_217s0000g09910.1 // VIT_218s0072g00770.1
GO:0009314	P	response to radiation	22	261	537	20929	1.8e-06	5.5e-05	// VIT_201s0026g00940.1 // VIT_202s0012g01660.1 // VIT_218s0122g00590.1 // VIT_213s0067g00660.1 // VIT_213s0019g00860.1 // VIT_204s0008g01110.1 // VIT_204s0043g01010.1 // VIT_217s0000g04680.1 // VIT_215s0046g02390.1 // VIT_216s0039g02230.1 // VIT_217s0000g07190.1 // VIT_208s0056g00800.1 // VIT_217s0000g07580.1 // VIT_215s0046g03600.1 // VIT_218s0001g09230.1 // VIT_203s0091g00690.1 // VIT_201s0026…
GO:0009617	P	response to bacterium	12	261	167	20929	2.4e-06	7.1e-05	// VIT_207s0031g01710.1 // VIT_201s0011g06190.1 // VIT_214s0066g01210.1 // VIT_212s0121g00300.1 // VIT_218s0001g08230.1 // VIT_212s0055g01280.1 // VIT_207s0005g03970.1 // VIT_218s0122g01260.1 // VIT_218s0001g09650.1 // VIT_218s0001g09400.1 // VIT_211s0016g01060.1 // VIT_210s0042g01070.1
GO:0010941	P	regulation of cell death	11	261	138	20929	2.5e-06	7.3e-05	// VIT_214s0066g01210.1 // VIT_212s0121g00300.1 // VIT_218s0001g08230.1 // VIT_212s0057g00420.1 // VIT_217s0000g07580.1 // VIT_215s0046g01190.1 // VIT_218s0122g01260.1 // VIT_207s0104g01770.1 // VIT_212s0055g01280.1 // VIT_211s0016g01060.1 // VIT_210s0042g01070.1
GO:0048583	P	regulation of response to stimulus	18	261	383	20929	2.7e-06	7.9e-05	// VIT_202s0012g01660.1 // VIT_214s0066g01210.1 // VIT_218s0001g07700.1 // VIT_212s0028g01640.1 // VIT_212s0028g01650.1 // VIT_218s0001g08230.1 // VIT_212s0057g00420.1 // VIT_217s0000g07580.1 // VIT_215s0046g01190.1 // VIT_203s0132g00340.1 // VIT_217s0000g04380.1 // VIT_212s0121g00300.1 // VIT_218s0122g01260.1 // VIT_210s0003g01940.1 // VIT_217s0000g04400.1 // VIT_211s0016g01060.1 // VIT_212s0055…
GO:0016114	P	terpenoid biosynthetic process	11	261	141	20929	3e-06	8.7e-05	// VIT_204s0023g00080.1 // VIT_210s0003g03650.1 // VIT_207s0005g00590.1 // VIT_218s0001g09400.1 // VIT_204s0023g01630.1 // VIT_215s0046g03600.1 // VIT_203s0063g02040.1 // VIT_212s0059g01150.1 // VIT_216s0050g01090.1 // VIT_204s0043g01010.1 // VIT_217s0000g09910.1
GO:0042435	P	indole-containing compound biosynthetic process	5	261	15	20929	3.6e-06	0.0001	// VIT_218s0001g09650.1 // VIT_205s0049g00410.1 // VIT_204s0008g01860.1 // VIT_219s0027g01150.1 // VIT_218s0001g01730.1
GO:1990267	P	response to transition metal nanoparticle	5	261	15	20929	3.6e-06	0.0001	// VIT_203s0017g02170.1 // VIT_206s0061g00750.1 // VIT_203s0132g00340.1 // VIT_217s0000g04380.1 // VIT_206s0004g05070.1
GO:0006720	P	isoprenoid metabolic process	16	261	314	20929	3.7e-06	0.0001	// VIT_204s0023g00080.1 // VIT_210s0003g03650.1 // VIT_201s0010g00920.1 // VIT_207s0005g00590.1 // VIT_218s0001g09400.1 // VIT_204s0023g01630.1 // VIT_218s0089g00370.1 // VIT_215s0046g03600.1 // VIT_203s0063g02040.1 // VIT_201s0011g00850.1 // VIT_212s0059g01150.1 // VIT_215s0048g02980.1 // VIT_216s0050g01090.1 // VIT_204s0043g01010.1 // VIT_219s0027g01150.1 // VIT_217s0000g09910.1
GO:0045859	P	regulation of protein kinase activity	8	261	68	20929	4.4e-06	0.00012	// VIT_203s0132g00340.1 // VIT_218s0001g07700.1 // VIT_212s0028g01640.1 // VIT_212s0028g01650.1 // VIT_210s0003g01940.1 // VIT_217s0000g04380.1 // VIT_218s0122g01260.1 // VIT_217s0000g04400.1
GO:0044711	P	single-organism biosynthetic process	47	261	1883	20929	4.5e-06	0.00012	// VIT_204s0023g00080.1 // VIT_201s0010g00920.1 // VIT_207s0005g00590.1 // VIT_205s0049g00410.1 // VIT_202s0154g00350.1 // VIT_214s0128g00030.1 // VIT_214s0108g00540.1 // VIT_216s0098g00950.1 // VIT_206s0004g07070.1 // VIT_204s0043g01010.1 // VIT_217s0000g09910.1 // VIT_208s0058g00860.1 // VIT_210s0003g02160.1 // VIT_213s0067g00660.1 // VIT_218s0001g01730.1 // VIT_202s0033g01315.1 // VIT_206s0080…
GO:0042742	P	defense response to bacterium	10	261	120	20929	4.9e-06	0.00014	// VIT_207s0031g01710.1 // VIT_201s0011g06190.1 // VIT_214s0066g01210.1 // VIT_212s0121g00300.1 // VIT_212s0055g01280.1 // VIT_207s0005g03970.1 // VIT_218s0001g09650.1 // VIT_218s0001g09400.1 // VIT_211s0016g01060.1 // VIT_210s0042g01070.1
GO:0065007	P	biological regulation	77	261	3775	20929	5e-06	0.00014	// VIT_201s0026g00940.1 // VIT_202s0012g01660.1 // VIT_218s0122g00590.1 // VIT_204s0023g00080.1 // VIT_206s0080g00360.1 // VIT_207s0031g00670.1 // VIT_205s0049g00410.1 // VIT_218s0089g01300.1 // VIT_204s0008g06210.1 // VIT_212s0121g00310.1 // VIT_204s0023g02430.1 // VIT_206s0004g06840.1 // VIT_216s0098g00950.1 // VIT_205s0020g03240.1 // VIT_203s0088g01190.1 // VIT_204s0008g01110.1 // VIT_204s0043…
GO:0001932	P	regulation of protein phosphorylation	8	261	70	20929	5.3e-06	0.00014	// VIT_203s0132g00340.1 // VIT_218s0001g07700.1 // VIT_212s0028g01640.1 // VIT_212s0028g01650.1 // VIT_210s0003g01940.1 // VIT_217s0000g04380.1 // VIT_218s0122g01260.1 // VIT_217s0000g04400.1
GO:0014070	P	response to organic cyclic compound	15	261	287	20929	5.6e-06	0.00015	// VIT_207s0005g02130.1 // VIT_208s0058g00860.1 // VIT_214s0066g01210.1 // VIT_212s0121g00300.1 // VIT_208s0056g00800.1 // VIT_207s0031g00670.1 // VIT_212s0121g00310.1 // VIT_211s0016g01060.1 // VIT_211s0052g00970.1 // VIT_207s0005g03970.1 // VIT_212s0057g00420.1 // VIT_204s0023g01630.1 // VIT_212s0055g01280.1 // VIT_204s0069g01010.1 // VIT_203s0063g01470.1
GO:0008219	P	cell death	12	261	183	20929	5.8e-06	0.00015	// VIT_214s0066g01210.1 // VIT_212s0121g00300.1 // VIT_201s0010g00920.1 // VIT_218s0001g08230.1 // VIT_212s0057g00420.1 // VIT_217s0000g07580.1 // VIT_215s0046g01190.1 // VIT_218s0122g01260.1 // VIT_207s0104g01770.1 // VIT_212s0055g01280.1 // VIT_211s0016g01060.1 // VIT_210s0042g01070.1
GO:0043549	P	regulation of kinase activity	8	261	71	20929	5.8e-06	0.00015	// VIT_203s0132g00340.1 // VIT_218s0001g07700.1 // VIT_212s0028g01640.1 // VIT_212s0028g01650.1 // VIT_210s0003g01940.1 // VIT_217s0000g04380.1 // VIT_218s0122g01260.1 // VIT_217s0000g04400.1
GO:0012501	P	programmed cell death	11	261	152	20929	5.9e-06	0.00015	// VIT_214s0066g01210.1 // VIT_212s0121g00300.1 // VIT_218s0001g08230.1 // VIT_212s0057g00420.1 // VIT_217s0000g07580.1 // VIT_215s0046g01190.1 // VIT_218s0122g01260.1 // VIT_207s0104g01770.1 // VIT_212s0055g01280.1 // VIT_211s0016g01060.1 // VIT_210s0042g01070.1
GO:0008152	P	metabolic process	180	261	11624	20929	7e-06	0.00018	// VIT_201s0026g00940.1 // VIT_206s0009g00370.1 // VIT_218s0122g00590.1 // VIT_212s0142g00760.1 // VIT_207s0005g00590.1 // VIT_215s0046g00360.1 // VIT_206s0004g06840.1 // VIT_206s0004g07070.1 // VIT_208s0058g01100.1 // VIT_217s0000g04850.1 // VIT_207s0031g01710.1 // VIT_206s0004g05370.1 // VIT_216s0039g02230.1 // VIT_211s0052g00970.1 // VIT_212s0028g01650.1 // VIT_204s0079g00690.1 // VIT_214s0068…
GO:0051338	P	regulation of transferase activity	8	261	74	20929	7.7e-06	0.0002	// VIT_203s0132g00340.1 // VIT_218s0001g07700.1 // VIT_212s0028g01640.1 // VIT_212s0028g01650.1 // VIT_210s0003g01940.1 // VIT_217s0000g04380.1 // VIT_218s0122g01260.1 // VIT_217s0000g04400.1
GO:0042325	P	regulation of phosphorylation	8	261	75	20929	8.5e-06	0.00021	// VIT_203s0132g00340.1 // VIT_218s0001g07700.1 // VIT_212s0028g01640.1 // VIT_212s0028g01650.1 // VIT_210s0003g01940.1 // VIT_217s0000g04380.1 // VIT_218s0122g01260.1 // VIT_217s0000g04400.1
GO:1901135	P	carbohydrate derivative metabolic process	28	261	882	20929	8.5e-06	0.00021	// VIT_204s0023g00080.1 // VIT_201s0010g00920.1 // VIT_207s0005g00590.1 // VIT_202s0154g00350.1 // VIT_213s0158g00320.1 // VIT_214s0108g00540.1 // VIT_216s0098g00950.1 // VIT_204s0043g01010.1 // VIT_217s0000g09910.1 // VIT_215s0046g02390.1 // VIT_216s0039g02230.1 // VIT_208s0040g00220.1 // VIT_215s0048g02980.1 // VIT_219s0027g01150.1 // VIT_202s0241g00100.1 // VIT_214s0030g00420.1 // VIT_214s0066…
GO:0043436	P	oxoacid metabolic process	34	261	1196	20929	8.7e-06	0.00022	// VIT_204s0023g00080.1 // VIT_201s0010g00920.1 // VIT_207s0005g00590.1 // VIT_205s0049g00410.1 // VIT_202s0154g00350.1 // VIT_214s0108g00540.1 // VIT_203s0088g01190.1 // VIT_204s0043g01010.1 // VIT_217s0000g02950.1 // VIT_207s0005g02130.1 // VIT_208s0058g00860.1 // VIT_218s0001g01730.1 // VIT_202s0012g01120.1 // VIT_204s0008g03560.1 // VIT_215s0048g02980.1 // VIT_216s0050g01090.1 // VIT_219s0027…
GO:0008299	P	isoprenoid biosynthetic process	15	261	303	20929	1e-05	0.00026	// VIT_204s0023g00080.1 // VIT_210s0003g03650.1 // VIT_201s0010g00920.1 // VIT_207s0005g00590.1 // VIT_218s0001g09400.1 // VIT_204s0023g01630.1 // VIT_215s0046g03600.1 // VIT_203s0063g02040.1 // VIT_201s0011g00850.1 // VIT_212s0059g01150.1 // VIT_215s0048g02980.1 // VIT_216s0050g01090.1 // VIT_204s0043g01010.1 // VIT_219s0027g01150.1 // VIT_217s0000g09910.1
GO:0019752	P	carboxylic acid metabolic process	33	261	1154	20929	1.1e-05	0.00026	// VIT_204s0023g00080.1 // VIT_201s0010g00920.1 // VIT_207s0005g00590.1 // VIT_202s0154g00350.1 // VIT_214s0108g00540.1 // VIT_203s0088g01190.1 // VIT_204s0043g01010.1 // VIT_217s0000g02950.1 // VIT_207s0005g02130.1 // VIT_208s0058g00860.1 // VIT_218s0001g01730.1 // VIT_202s0012g01120.1 // VIT_204s0008g03560.1 // VIT_215s0048g02980.1 // VIT_216s0050g01090.1 // VIT_219s0027g01150.1 // VIT_218s0072…
GO:0071396	P	cellular response to lipid	10	261	138	20929	1.6e-05	0.00038	// VIT_207s0005g02130.1 // VIT_213s0067g01940.1 // VIT_218s0122g00590.1 // VIT_212s0121g00310.1 // VIT_211s0016g01060.1 // VIT_206s0004g06840.1 // VIT_208s0058g00470.1 // VIT_212s0055g01280.1 // VIT_203s0063g01470.1 // VIT_212s0121g00300.1
GO:0046148	P	pigment biosynthetic process	11	261	171	20929	1.7e-05	0.00041	// VIT_204s0023g00080.1 // VIT_207s0005g00590.1 // VIT_205s0049g00410.1 // VIT_212s0059g01150.1 // VIT_203s0063g02040.1 // VIT_218s0001g03470.1 // VIT_215s0048g02980.1 // VIT_216s0050g01090.1 // VIT_204s0043g01010.1 // VIT_216s0039g02230.1 // VIT_217s0000g09910.1
GO:0009736	P	cytokinin-activated signaling pathway	5	261	22	20929	1.8e-05	0.00042	// VIT_213s0067g03490.1 // VIT_201s0026g00940.1 // VIT_201s0011g06190.1 // VIT_213s0067g03430.1 // VIT_217s0000g07580.1
GO:0071368	P	cellular response to cytokinin stimulus	5	261	22	20929	1.8e-05	0.00042	// VIT_213s0067g03490.1 // VIT_201s0026g00940.1 // VIT_201s0011g06190.1 // VIT_213s0067g03430.1 // VIT_217s0000g07580.1
GO:0009410	P	response to xenobiotic stimulus	5	261	23	20929	2.1e-05	0.0005	// VIT_215s0046g03600.1 // VIT_203s0038g00230.1 // VIT_215s0046g01190.1 // VIT_207s0151g00860.1 // VIT_217s0000g04680.1
GO:0071214	P	cellular response to abiotic stimulus	7	261	62	20929	2.2e-05	0.00052	// VIT_201s0026g00940.1 // VIT_201s0011g06190.1 // VIT_219s0093g00350.1 // VIT_216s0098g00950.1 // VIT_202s0025g00720.1 // VIT_211s0016g01060.1 // VIT_207s0031g02160.1
GO:0042430	P	indole-containing compound metabolic process	6	261	41	20929	2.3e-05	0.00054	// VIT_208s0058g00860.1 // VIT_218s0001g01730.1 // VIT_205s0049g00410.1 // VIT_204s0008g01860.1 // VIT_218s0001g09650.1 // VIT_219s0027g01150.1
GO:0042538	P	hyperosmotic salinity response	6	261	41	20929	2.3e-05	0.00054	// VIT_206s0004g04180.1 // VIT_207s0031g00670.1 // VIT_211s0016g01060.1 // VIT_207s0005g03970.1 // VIT_218s0001g09230.1 // VIT_203s0091g00690.1
GO:0009642	P	response to light intensity	9	261	116	20929	2.5e-05	0.00057	// VIT_217s0000g07190.1 // VIT_217s0000g04680.1 // VIT_203s0091g00690.1 // VIT_218s0001g09230.1 // VIT_213s0019g00860.1 // VIT_206s0004g04180.1 // VIT_204s0008g01110.1 // VIT_201s0026g00720.1 // VIT_218s0122g00590.1
GO:0010363	P	regulation of plant-type hypersensitive response	9	261	116	20929	2.5e-05	0.00057	// VIT_214s0066g01210.1 // VIT_212s0121g00300.1 // VIT_218s0001g08230.1 // VIT_212s0057g00420.1 // VIT_217s0000g07580.1 // VIT_215s0046g01190.1 // VIT_218s0122g01260.1 // VIT_212s0055g01280.1 // VIT_211s0016g01060.1
GO:0005982	P	starch metabolic process	10	261	148	20929	2.7e-05	0.00062	// VIT_219s0014g05080.1 // VIT_210s0003g02160.1 // VIT_204s0023g00080.1 // VIT_201s0010g00920.1 // VIT_207s0005g00590.1 // VIT_203s0063g02040.1 // VIT_203s0063g02490.1 // VIT_201s0011g00850.1 // VIT_202s0154g00110.1 // VIT_217s0000g09910.1
GO:0016042	P	lipid catabolic process	11	261	183	20929	3e-05	0.00068	// VIT_217s0000g07400.1 // VIT_217s0000g07370.1 // VIT_205s0077g01750.1 // VIT_206s0004g06660.1 // VIT_217s0000g07375.1 // VIT_206s0061g00250.1 // VIT_203s0088g01190.1 // VIT_217s0000g07420.1 // VIT_205s0077g01720.1 // VIT_217s0000g10060.1 // VIT_212s0035g01220.1
GO:0009753	P	response to jasmonic acid	9	261	121	20929	3.4e-05	0.00076	// VIT_214s0030g00420.1 // VIT_218s0001g11630.1 // VIT_214s0066g01210.1 // VIT_208s0056g00800.1 // VIT_207s0031g01710.1 // VIT_204s0023g01630.1 // VIT_207s0005g03970.1 // VIT_218s0089g01300.1 // VIT_211s0016g01060.1
GO:0009963	P	positive regulation of flavonoid biosynthetic process	5	261	26	20929	3.6e-05	0.00079	// VIT_215s0046g01190.1 // VIT_218s0122g01260.1 // VIT_211s0016g01060.1 // VIT_212s0057g00420.1 // VIT_217s0000g07580.1
GO:0006575	P	cellular modified amino acid metabolic process	6	261	46	20929	4.2e-05	0.0009	// VIT_217s0000g02940.1 // VIT_219s0093g00350.1 // VIT_208s0040g03040.1 // VIT_204s0079g00690.1 // VIT_217s0000g02930.1 // VIT_217s0000g02950.1
GO:0009966	P	regulation of signal transduction	10	261	156	20929	4.2e-05	0.0009	// VIT_203s0132g00340.1 // VIT_218s0122g00590.1 // VIT_212s0028g01640.1 // VIT_212s0028g01650.1 // VIT_202s0012g01660.1 // VIT_217s0000g04380.1 // VIT_218s0122g01260.1 // VIT_210s0003g01940.1 // VIT_217s0000g04400.1 // VIT_218s0001g07700.1
GO:0010150	P	leaf senescence	5	261	27	20929	4.2e-05	0.0009	// VIT_212s0121g00300.1 // VIT_201s0011g06190.1 // VIT_212s0055g01280.1 // VIT_218s0122g00590.1 // VIT_214s0066g00900.1
GO:0023051	P	regulation of signaling	10	261	156	20929	4.2e-05	0.0009	// VIT_203s0132g00340.1 // VIT_218s0122g00590.1 // VIT_212s0028g01640.1 // VIT_212s0028g01650.1 // VIT_202s0012g01660.1 // VIT_217s0000g04380.1 // VIT_218s0122g01260.1 // VIT_210s0003g01940.1 // VIT_217s0000g04400.1 // VIT_218s0001g07700.1
GO:0031668	P	cellular response to extracellular stimulus	8	261	97	20929	4.7e-05	0.001	// VIT_219s0093g00350.1 // VIT_208s0058g00860.1 // VIT_201s0011g06190.1 // VIT_214s0068g02150.1 // VIT_216s0098g00950.1 // VIT_203s0038g00230.1 // VIT_211s0016g01060.1 // VIT_202s0025g00720.1
GO:0071496	P	cellular response to external stimulus	8	261	97	20929	4.7e-05	0.001	// VIT_219s0093g00350.1 // VIT_208s0058g00860.1 // VIT_201s0011g06190.1 // VIT_214s0068g02150.1 // VIT_216s0098g00950.1 // VIT_203s0038g00230.1 // VIT_211s0016g01060.1 // VIT_202s0025g00720.1
GO:0006612	P	protein targeting to membrane	9	261	127	20929	4.9e-05	0.001	// VIT_214s0066g01210.1 // VIT_212s0121g00300.1 // VIT_218s0001g08230.1 // VIT_212s0057g00420.1 // VIT_217s0000g07580.1 // VIT_215s0046g01190.1 // VIT_218s0122g01260.1 // VIT_212s0055g01280.1 // VIT_211s0016g01060.1
GO:0010646	P	regulation of cell communication	10	261	159	20929	4.9e-05	0.001	// VIT_203s0132g00340.1 // VIT_218s0122g00590.1 // VIT_212s0028g01640.1 // VIT_212s0028g01650.1 // VIT_202s0012g01660.1 // VIT_217s0000g04380.1 // VIT_218s0122g01260.1 // VIT_210s0003g01940.1 // VIT_217s0000g04400.1 // VIT_218s0001g07700.1
GO:0042440	P	pigment metabolic process	12	261	231	20929	5.2e-05	0.0011	// VIT_201s0011g06190.1 // VIT_204s0023g00080.1 // VIT_207s0005g00590.1 // VIT_205s0049g00410.1 // VIT_212s0059g01150.1 // VIT_203s0063g02040.1 // VIT_218s0001g03470.1 // VIT_215s0048g02980.1 // VIT_216s0050g01090.1 // VIT_204s0043g01010.1 // VIT_216s0039g02230.1 // VIT_217s0000g09910.1
GO:0009893	P	positive regulation of metabolic process	15	261	352	20929	5.5e-05	0.0011	// VIT_203s0132g00340.1 // VIT_218s0001g07700.1 // VIT_212s0028g01640.1 // VIT_212s0028g01650.1 // VIT_212s0057g00420.1 // VIT_217s0000g07580.1 // VIT_215s0046g01190.1 // VIT_210s0003g01940.1 // VIT_217s0000g04380.1 // VIT_201s0011g00850.1 // VIT_218s0122g01260.1 // VIT_204s0008g01110.1 // VIT_204s0043g01010.1 // VIT_211s0016g01060.1 // VIT_217s0000g04400.1
GO:0080135	P	regulation of cellular response to stress	9	261	129	20929	5.5e-05	0.0011	// VIT_214s0066g01210.1 // VIT_212s0121g00300.1 // VIT_218s0001g08230.1 // VIT_212s0057g00420.1 // VIT_217s0000g07580.1 // VIT_215s0046g01190.1 // VIT_218s0122g01260.1 // VIT_212s0055g01280.1 // VIT_211s0016g01060.1
GO:0034050	P	host programmed cell death induced by symbiont	9	261	130	20929	5.8e-05	0.0012	// VIT_214s0066g01210.1 // VIT_212s0121g00300.1 // VIT_218s0001g08230.1 // VIT_212s0057g00420.1 // VIT_217s0000g07580.1 // VIT_215s0046g01190.1 // VIT_218s0122g01260.1 // VIT_212s0055g01280.1 // VIT_211s0016g01060.1
GO:0009626	P	plant-type hypersensitive response	9	261	130	20929	5.8e-05	0.0012	// VIT_214s0066g01210.1 // VIT_212s0121g00300.1 // VIT_218s0001g08230.1 // VIT_212s0057g00420.1 // VIT_217s0000g07580.1 // VIT_215s0046g01190.1 // VIT_218s0122g01260.1 // VIT_212s0055g01280.1 // VIT_211s0016g01060.1
GO:0072524	P	pyridine-containing compound metabolic process	13	261	275	20929	6.3e-05	0.0013	// VIT_219s0014g05080.1 // VIT_214s0066g01210.1 // VIT_215s0046g02390.1 // VIT_205s0062g00980.1 // VIT_202s0154g00350.1 // VIT_215s0048g02500.1 // VIT_215s0046g03600.1 // VIT_214s0108g00540.1 // VIT_215s0048g02980.1 // VIT_201s0011g02750.1 // VIT_204s0043g01010.1 // VIT_217s0000g09910.1 // VIT_218s0072g00770.1
GO:0009751	P	response to salicylic acid	9	261	133	20929	6.8e-05	0.0014	// VIT_208s0058g00860.1 // VIT_214s0066g01210.1 // VIT_212s0121g00300.1 // VIT_208s0056g00800.1 // VIT_212s0057g00420.1 // VIT_212s0055g01280.1 // VIT_207s0005g03970.1 // VIT_204s0069g01010.1 // VIT_211s0016g01060.1
GO:0009991	P	response to extracellular stimulus	8	261	104	20929	7.5e-05	0.0015	// VIT_219s0093g00350.1 // VIT_208s0058g00860.1 // VIT_201s0011g06190.1 // VIT_214s0068g02150.1 // VIT_216s0098g00950.1 // VIT_203s0038g00230.1 // VIT_211s0016g01060.1 // VIT_202s0025g00720.1
GO:0072657	P	protein localization to membrane	9	261	137	20929	8.5e-05	0.0017	// VIT_214s0066g01210.1 // VIT_212s0121g00300.1 // VIT_218s0001g08230.1 // VIT_212s0057g00420.1 // VIT_217s0000g07580.1 // VIT_215s0046g01190.1 // VIT_218s0122g01260.1 // VIT_212s0055g01280.1 // VIT_211s0016g01060.1
GO:0090150	P	establishment of protein localization to membrane	9	261	137	20929	8.5e-05	0.0017	// VIT_214s0066g01210.1 // VIT_212s0121g00300.1 // VIT_218s0001g08230.1 // VIT_212s0057g00420.1 // VIT_217s0000g07580.1 // VIT_215s0046g01190.1 // VIT_218s0122g01260.1 // VIT_212s0055g01280.1 // VIT_211s0016g01060.1
GO:0008610	P	lipid biosynthetic process	22	261	697	20929	8.9e-05	0.0017	// VIT_213s0067g00660.1 // VIT_201s0010g00920.1 // VIT_207s0005g00590.1 // VIT_207s0031g01770.1 // VIT_216s0098g00950.1 // VIT_204s0043g01010.1 // VIT_217s0000g09910.1 // VIT_204s0023g00080.1 // VIT_202s0033g01315.1 // VIT_210s0003g03650.1 // VIT_212s0059g01150.1 // VIT_215s0048g02980.1 // VIT_216s0050g01090.1 // VIT_219s0027g01150.1 // VIT_218s0001g07640.1 // VIT_215s0046g03600.1 // VIT_203s0063…
GO:0005984	P	disaccharide metabolic process	9	261	138	20929	8.9e-05	0.0017	// VIT_219s0014g05080.1 // VIT_210s0003g02160.1 // VIT_204s0023g00080.1 // VIT_201s0010g00920.1 // VIT_207s0005g00590.1 // VIT_203s0063g02040.1 // VIT_203s0063g02490.1 // VIT_201s0011g00850.1 // VIT_202s0154g00110.1
GO:0050794	P	regulation of cellular process	62	261	3087	20929	9.1e-05	0.0018	// VIT_201s0026g00940.1 // VIT_202s0012g01660.1 // VIT_218s0122g00590.1 // VIT_206s0080g00360.1 // VIT_207s0031g00670.1 // VIT_205s0049g00410.1 // VIT_218s0089g01300.1 // VIT_218s0001g08230.1 // VIT_212s0121g00310.1 // VIT_204s0023g02430.1 // VIT_206s0004g06840.1 // VIT_208s0058g00470.1 // VIT_205s0020g03240.1 // VIT_203s0088g01190.1 // VIT_204s0008g01110.1 // VIT_204s0043g01010.1 // VIT_207s0005…
GO:0002376	P	immune system process	14	261	327	20929	9.2e-05	0.0018	// VIT_206s0009g00370.1 // VIT_214s0066g01210.1 // VIT_212s0121g00300.1 // VIT_201s0010g00920.1 // VIT_218s0001g08230.1 // VIT_214s0128g00120.1 // VIT_212s0057g00420.1 // VIT_217s0000g07580.1 // VIT_215s0046g01190.1 // VIT_218s0122g01260.1 // VIT_213s0019g05010.1 // VIT_212s0055g01280.1 // VIT_204s0069g01010.1 // VIT_211s0016g01060.1
GO:0044802	P	single-organism membrane organization	13	261	287	20929	9.6e-05	0.0018	// VIT_214s0066g01210.1 // VIT_212s0121g00300.1 // VIT_218s0001g08230.1 // VIT_215s0048g02500.1 // VIT_217s0000g07580.1 // VIT_203s0063g02040.1 // VIT_215s0046g01190.1 // VIT_218s0122g01260.1 // VIT_212s0057g00420.1 // VIT_215s0048g02980.1 // VIT_212s0055g01280.1 // VIT_211s0016g01060.1 // VIT_217s0000g09910.1
GO:0009962	P	regulation of flavonoid biosynthetic process	5	261	33	20929	9.8e-05	0.0019	// VIT_215s0046g01190.1 // VIT_218s0122g01260.1 // VIT_211s0016g01060.1 // VIT_212s0057g00420.1 // VIT_217s0000g07580.1
GO:0050790	P	regulation of catalytic activity	14	261	331	20929	0.0001	0.002	// VIT_219s0014g05080.1 // VIT_203s0132g00340.1 // VIT_218s0001g07700.1 // VIT_204s0023g00080.1 // VIT_212s0028g01640.1 // VIT_212s0028g01650.1 // VIT_201s0010g00920.1 // VIT_203s0063g02040.1 // VIT_210s0003g01940.1 // VIT_217s0000g04380.1 // VIT_216s0098g00950.1 // VIT_218s0122g01260.1 // VIT_210s0042g01070.1 // VIT_217s0000g04400.1
GO:0045088	P	regulation of innate immune response	9	261	142	20929	0.00011	0.002	// VIT_214s0066g01210.1 // VIT_212s0121g00300.1 // VIT_218s0001g08230.1 // VIT_212s0057g00420.1 // VIT_217s0000g07580.1 // VIT_215s0046g01190.1 // VIT_218s0122g01260.1 // VIT_212s0055g01280.1 // VIT_211s0016g01060.1
GO:0050776	P	regulation of immune response	9	261	142	20929	0.00011	0.002	// VIT_214s0066g01210.1 // VIT_212s0121g00300.1 // VIT_218s0001g08230.1 // VIT_212s0057g00420.1 // VIT_217s0000g07580.1 // VIT_215s0046g01190.1 // VIT_218s0122g01260.1 // VIT_212s0055g01280.1 // VIT_211s0016g01060.1
GO:0002682	P	regulation of immune system process	9	261	144	20929	0.00012	0.0022	// VIT_214s0066g01210.1 // VIT_212s0121g00300.1 // VIT_218s0001g08230.1 // VIT_212s0057g00420.1 // VIT_217s0000g07580.1 // VIT_215s0046g01190.1 // VIT_218s0122g01260.1 // VIT_212s0055g01280.1 // VIT_211s0016g01060.1
GO:0006098	P	pentose-phosphate shunt	9	261	144	20929	0.00012	0.0022	// VIT_219s0014g05080.1 // VIT_214s0066g01210.1 // VIT_215s0046g02390.1 // VIT_215s0048g02500.1 // VIT_214s0108g00540.1 // VIT_215s0048g02980.1 // VIT_204s0043g01010.1 // VIT_217s0000g09910.1 // VIT_218s0072g00770.1
GO:0006790	P	sulfur compound metabolic process	13	261	294	20929	0.00012	0.0022	// VIT_217s0000g02940.1 // VIT_219s0093g00350.1 // VIT_205s0049g00410.1 // VIT_208s0040g03040.1 // VIT_206s0080g00890.1 // VIT_205s0029g00240.1 // VIT_204s0079g00690.1 // VIT_218s0001g09650.1 // VIT_211s0052g00640.1 // VIT_212s0059g00760.1 // VIT_204s0043g01010.1 // VIT_217s0000g02930.1 // VIT_217s0000g02950.1
GO:0006468	P	protein phosphorylation	37	261	1545	20929	0.00012	0.0022	// VIT_212s0121g00300.1 // VIT_212s0142g00760.1 // VIT_212s0028g01650.1 // VIT_204s0044g00730.1 // VIT_217s0053g00405.1 // VIT_218s0001g08230.1 // VIT_212s0121g00310.1 // VIT_216s0148g00020.1 // VIT_201s0011g06080.1 // VIT_206s0004g07070.1 // VIT_219s0014g04470.1 // VIT_216s0148g00060.1 // VIT_218s0001g11240.1 // VIT_214s0006g02630.1 // VIT_203s0132g00340.1 // VIT_205s0020g03240.1 // VIT_217s0000…
GO:0045087	P	innate immune response	13	261	295	20929	0.00012	0.0022	// VIT_214s0128g00120.1 // VIT_214s0066g01210.1 // VIT_212s0121g00300.1 // VIT_201s0010g00920.1 // VIT_218s0001g08230.1 // VIT_212s0057g00420.1 // VIT_217s0000g07580.1 // VIT_215s0046g01190.1 // VIT_218s0122g01260.1 // VIT_213s0019g05010.1 // VIT_212s0055g01280.1 // VIT_204s0069g01010.1 // VIT_211s0016g01060.1
GO:0051156	P	glucose 6-phosphate metabolic process	9	261	145	20929	0.00013	0.0023	// VIT_219s0014g05080.1 // VIT_214s0066g01210.1 // VIT_215s0046g02390.1 // VIT_215s0048g02500.1 // VIT_214s0108g00540.1 // VIT_215s0048g02980.1 // VIT_204s0043g01010.1 // VIT_217s0000g09910.1 // VIT_218s0072g00770.1
GO:0006955	P	immune response	13	261	296	20929	0.00013	0.0023	// VIT_214s0128g00120.1 // VIT_214s0066g01210.1 // VIT_212s0121g00300.1 // VIT_201s0010g00920.1 // VIT_218s0001g08230.1 // VIT_212s0057g00420.1 // VIT_217s0000g07580.1 // VIT_215s0046g01190.1 // VIT_218s0122g01260.1 // VIT_213s0019g05010.1 // VIT_212s0055g01280.1 // VIT_204s0069g01010.1 // VIT_211s0016g01060.1
GO:0009058	P	biosynthetic process	85	261	4710	20929	0.00014	0.0024	// VIT_201s0026g00940.1 // VIT_215s0048g02900.1 // VIT_218s0122g00590.1 // VIT_204s0023g00080.1 // VIT_206s0080g00360.1 // VIT_207s0005g00590.1 // VIT_205s0049g00410.1 // VIT_202s0154g00350.1 // VIT_218s0001g08230.1 // VIT_214s0108g00540.1 // VIT_204s0023g02430.1 // VIT_204s0008g01860.1 // VIT_206s0004g07070.1 // VIT_214s0006g02145.1 // VIT_203s0088g01190.1 // VIT_212s0059g01150.1 // VIT_204s0008…
GO:0006733	P	oxidoreduction coenzyme metabolic process	13	261	299	20929	0.00014	0.0025	// VIT_219s0014g05080.1 // VIT_214s0066g01210.1 // VIT_215s0046g02390.1 // VIT_202s0154g00350.1 // VIT_215s0048g02500.1 // VIT_215s0046g03600.1 // VIT_214s0108g00540.1 // VIT_201s0011g02750.1 // VIT_215s0048g02980.1 // VIT_202s0241g00100.1 // VIT_204s0043g01010.1 // VIT_217s0000g09910.1 // VIT_218s0072g00770.1
GO:0032268	P	regulation of cellular protein metabolic process	13	261	299	20929	0.00014	0.0025	// VIT_207s0141g00270.1 // VIT_203s0132g00340.1 // VIT_218s0001g07700.1 // VIT_212s0028g01640.1 // VIT_212s0028g01650.1 // VIT_215s0048g02500.1 // VIT_204s0023g02430.1 // VIT_210s0003g01940.1 // VIT_217s0000g04380.1 // VIT_218s0122g01260.1 // VIT_208s0032g00760.1 // VIT_210s0042g01070.1 // VIT_217s0000g04400.1
GO:0016109	P	tetraterpenoid biosynthetic process	7	261	86	20929	0.00015	0.0026	// VIT_204s0023g00080.1 // VIT_207s0005g00590.1 // VIT_203s0063g02040.1 // VIT_212s0059g01150.1 // VIT_216s0050g01090.1 // VIT_204s0043g01010.1 // VIT_217s0000g09910.1
GO:0016117	P	carotenoid biosynthetic process	7	261	86	20929	0.00015	0.0026	// VIT_204s0023g00080.1 // VIT_207s0005g00590.1 // VIT_203s0063g02040.1 // VIT_212s0059g01150.1 // VIT_216s0050g01090.1 // VIT_204s0043g01010.1 // VIT_217s0000g09910.1
GO:0006739	P	NADP metabolic process	9	261	150	20929	0.00016	0.0028	// VIT_219s0014g05080.1 // VIT_214s0066g01210.1 // VIT_215s0046g02390.1 // VIT_215s0048g02500.1 // VIT_214s0108g00540.1 // VIT_215s0048g02980.1 // VIT_204s0043g01010.1 // VIT_217s0000g09910.1 // VIT_218s0072g00770.1
GO:0009311	P	oligosaccharide metabolic process	9	261	150	20929	0.00016	0.0028	// VIT_219s0014g05080.1 // VIT_210s0003g02160.1 // VIT_204s0023g00080.1 // VIT_201s0010g00920.1 // VIT_207s0005g00590.1 // VIT_203s0063g02040.1 // VIT_203s0063g02490.1 // VIT_201s0011g00850.1 // VIT_202s0154g00110.1
GO:0051246	P	regulation of protein metabolic process	13	261	305	20929	0.00017	0.0029	// VIT_207s0141g00270.1 // VIT_203s0132g00340.1 // VIT_218s0001g07700.1 // VIT_212s0028g01640.1 // VIT_212s0028g01650.1 // VIT_215s0048g02500.1 // VIT_204s0023g02430.1 // VIT_210s0003g01940.1 // VIT_217s0000g04380.1 // VIT_218s0122g01260.1 // VIT_208s0032g00760.1 // VIT_210s0042g01070.1 // VIT_217s0000g04400.1
GO:0019220	P	regulation of phosphate metabolic process	9	261	152	20929	0.00018	0.003	// VIT_203s0132g00340.1 // VIT_218s0001g07700.1 // VIT_212s0028g01640.1 // VIT_212s0028g01650.1 // VIT_215s0048g02500.1 // VIT_210s0003g01940.1 // VIT_217s0000g04380.1 // VIT_218s0122g01260.1 // VIT_217s0000g04400.1
GO:0051174	P	regulation of phosphorus metabolic process	9	261	152	20929	0.00018	0.003	// VIT_203s0132g00340.1 // VIT_218s0001g07700.1 // VIT_212s0028g01640.1 // VIT_212s0028g01650.1 // VIT_215s0048g02500.1 // VIT_210s0003g01940.1 // VIT_217s0000g04380.1 // VIT_218s0122g01260.1 // VIT_217s0000g04400.1
GO:0031399	P	regulation of protein modification process	9	261	153	20929	0.00019	0.0031	// VIT_203s0132g00340.1 // VIT_218s0001g07700.1 // VIT_212s0028g01640.1 // VIT_212s0028g01650.1 // VIT_215s0048g02500.1 // VIT_210s0003g01940.1 // VIT_217s0000g04380.1 // VIT_218s0122g01260.1 // VIT_217s0000g04400.1
GO:0050789	P	regulation of biological process	65	261	3371	20929	0.00019	0.0032	// VIT_201s0026g00940.1 // VIT_202s0012g01660.1 // VIT_218s0122g00590.1 // VIT_213s0067g00660.1 // VIT_206s0080g00360.1 // VIT_207s0031g00670.1 // VIT_205s0049g00410.1 // VIT_218s0089g01300.1 // VIT_218s0001g08230.1 // VIT_212s0121g00310.1 // VIT_204s0023g02430.1 // VIT_206s0004g06840.1 // VIT_208s0058g00470.1 // VIT_205s0020g03240.1 // VIT_203s0088g01190.1 // VIT_204s0008g01110.1 // VIT_204s0043…
GO:0065009	P	regulation of molecular function	14	261	353	20929	0.0002	0.0033	// VIT_219s0014g05080.1 // VIT_203s0132g00340.1 // VIT_218s0001g07700.1 // VIT_204s0023g00080.1 // VIT_212s0028g01640.1 // VIT_212s0028g01650.1 // VIT_201s0010g00920.1 // VIT_203s0063g02040.1 // VIT_210s0003g01940.1 // VIT_217s0000g04380.1 // VIT_216s0098g00950.1 // VIT_218s0122g01260.1 // VIT_210s0042g01070.1 // VIT_217s0000g04400.1
GO:0019362	P	pyridine nucleotide metabolic process	12	261	269	20929	0.0002	0.0033	// VIT_219s0014g05080.1 // VIT_214s0066g01210.1 // VIT_215s0046g02390.1 // VIT_202s0154g00350.1 // VIT_215s0048g02500.1 // VIT_215s0046g03600.1 // VIT_214s0108g00540.1 // VIT_215s0048g02980.1 // VIT_201s0011g02750.1 // VIT_204s0043g01010.1 // VIT_217s0000g09910.1 // VIT_218s0072g00770.1
GO:0010260	P	organ senescence	5	261	40	20929	0.00022	0.0036	// VIT_212s0121g00300.1 // VIT_201s0011g06190.1 // VIT_212s0055g01280.1 // VIT_218s0122g00590.1 // VIT_214s0066g00900.1
GO:1901576	P	organic substance biosynthetic process	80	261	4424	20929	0.00022	0.0036	// VIT_201s0026g00940.1 // VIT_215s0048g02900.1 // VIT_218s0122g00590.1 // VIT_204s0023g00080.1 // VIT_206s0080g00360.1 // VIT_207s0005g00590.1 // VIT_205s0049g00410.1 // VIT_202s0154g00350.1 // VIT_218s0001g08230.1 // VIT_214s0108g00540.1 // VIT_204s0023g02430.1 // VIT_204s0008g01860.1 // VIT_206s0004g07070.1 // VIT_214s0006g02145.1 // VIT_218s0089g01300.1 // VIT_204s0008g01110.1 // VIT_204s0043…
GO:0016108	P	tetraterpenoid metabolic process	7	261	92	20929	0.00023	0.0036	// VIT_204s0023g00080.1 // VIT_207s0005g00590.1 // VIT_203s0063g02040.1 // VIT_212s0059g01150.1 // VIT_216s0050g01090.1 // VIT_204s0043g01010.1 // VIT_217s0000g09910.1
GO:0016116	P	carotenoid metabolic process	7	261	92	20929	0.00023	0.0036	// VIT_204s0023g00080.1 // VIT_207s0005g00590.1 // VIT_203s0063g02040.1 // VIT_212s0059g01150.1 // VIT_216s0050g01090.1 // VIT_204s0043g01010.1 // VIT_217s0000g09910.1
GO:0071705	P	nitrogen compound transport	13	261	315	20929	0.00023	0.0037	// VIT_214s0068g01970.1 // VIT_214s0066g02020.1 // VIT_202s0033g01315.1 // VIT_202s0012g01250.1 // VIT_201s0011g00530.1 // VIT_207s0005g03970.1 // VIT_204s0023g03570.1 // VIT_214s0068g02150.1 // VIT_213s0019g05010.1 // VIT_201s0127g00070.1 // VIT_210s0003g02540.1 // VIT_204s0069g01010.1 // VIT_207s0104g01770.1
GO:1901617	P	organic hydroxy compound biosynthetic process	9	261	158	20929	0.00023	0.0037	// VIT_213s0067g00660.1 // VIT_202s0033g01315.1 // VIT_205s0049g00410.1 // VIT_207s0031g01770.1 // VIT_204s0023g01630.1 // VIT_218s0001g03470.1 // VIT_218s0001g09400.1 // VIT_216s0039g02230.1 // VIT_203s0091g00230.1
GO:0034976	P	response to endoplasmic reticulum stress	8	261	124	20929	0.00024	0.0037	// VIT_217s0000g07190.1 // VIT_212s0121g00300.1 // VIT_207s0031g00670.1 // VIT_212s0055g01280.1 // VIT_213s0019g05010.1 // VIT_204s0008g01110.1 // VIT_204s0069g01010.1 // VIT_211s0016g01060.1
GO:0009814	P	defense response, incompatible interaction	9	261	160	20929	0.00026	0.0041	// VIT_214s0128g00120.1 // VIT_214s0066g01210.1 // VIT_201s0010g00920.1 // VIT_218s0001g08230.1 // VIT_212s0057g00420.1 // VIT_212s0055g01280.1 // VIT_213s0019g05010.1 // VIT_204s0069g01010.1 // VIT_211s0016g01060.1
GO:1901615	P	organic hydroxy compound metabolic process	10	261	197	20929	0.00026	0.0041	// VIT_213s0067g00660.1 // VIT_202s0033g01315.1 // VIT_205s0049g00410.1 // VIT_207s0031g01770.1 // VIT_204s0023g01630.1 // VIT_218s0089g00370.1 // VIT_218s0001g03470.1 // VIT_218s0001g09400.1 // VIT_216s0039g02230.1 // VIT_203s0091g00230.1
GO:0006979	P	response to oxidative stress	12	261	277	20929	0.00026	0.0041	// VIT_219s0093g00350.1 // VIT_202s0025g04830.1 // VIT_217s0000g07190.1 // VIT_206s0061g00750.1 // VIT_218s0001g08230.1 // VIT_203s0091g00690.1 // VIT_218s0001g09230.1 // VIT_204s0079g00690.1 // VIT_213s0019g00860.1 // VIT_206s0004g04180.1 // VIT_204s0008g01110.1 // VIT_205s0029g00240.1
GO:0044238	P	primary metabolic process	134	261	8490	20929	0.0003	0.0047	// VIT_201s0026g00940.1 // VIT_206s0009g00370.1 // VIT_218s0122g00590.1 // VIT_212s0142g00760.1 // VIT_207s0005g00590.1 // VIT_215s0046g00360.1 // VIT_206s0004g06840.1 // VIT_206s0004g07070.1 // VIT_208s0058g01100.1 // VIT_217s0000g04850.1 // VIT_207s0031g01710.1 // VIT_212s0028g01650.1 // VIT_208s0040g00220.1 // VIT_205s0049g00410.1 // VIT_212s0035g01220.1 // VIT_214s0030g00420.1 // VIT_214s0066…
GO:0044765	P	single-organism transport	25	261	928	20929	0.00032	0.005	// VIT_202s0012g01660.1 // VIT_212s0121g00300.1 // VIT_211s0016g05840.1 // VIT_213s0158g00320.1 // VIT_218s0089g01300.1 // VIT_218s0001g15330.1 // VIT_202s0033g01315.1 // VIT_205s0029g00240.1 // VIT_201s0010g03685.1 // VIT_208s0040g00220.1 // VIT_202s0241g00100.1 // VIT_219s0014g02450.1 // VIT_214s0066g01210.1 // VIT_218s0001g08230.1 // VIT_201s0011g00530.1 // VIT_206s0061g00250.1 // VIT_215s0046…
GO:0006972	P	hyperosmotic response	6	261	70	20929	0.00035	0.0054	// VIT_206s0004g04180.1 // VIT_207s0031g00670.1 // VIT_211s0016g01060.1 // VIT_207s0005g03970.1 // VIT_218s0001g09230.1 // VIT_203s0091g00690.1
GO:0032501	P	multicellular organismal process	40	261	1822	20929	0.00038	0.0058	// VIT_201s0026g00940.1 // VIT_215s0048g02900.1 // VIT_202s0012g01660.1 // VIT_218s0122g00590.1 // VIT_213s0067g00660.1 // VIT_212s0028g01650.1 // VIT_204s0044g00730.1 // VIT_212s0059g00580.1 // VIT_204s0008g06210.1 // VIT_212s0121g00310.1 // VIT_201s0011g06080.1 // VIT_208s0058g00470.1 // VIT_219s0014g04470.1 // VIT_204s0043g01010.1 // VIT_218s0089g00370.1 // VIT_217s0000g09910.1 // VIT_212s0121…
GO:0008037	P	cell recognition	7	261	103	20929	0.00043	0.0065	// VIT_212s0028g01640.1 // VIT_212s0028g01650.1 // VIT_204s0044g00730.1 // VIT_201s0011g06080.1 // VIT_219s0014g04470.1 // VIT_219s0014g04090.1 // VIT_205s0020g03240.1
GO:0048544	P	recognition of pollen	7	261	103	20929	0.00043	0.0065	// VIT_212s0028g01640.1 // VIT_212s0028g01650.1 // VIT_204s0044g00730.1 // VIT_201s0011g06080.1 // VIT_219s0014g04470.1 // VIT_219s0014g04090.1 // VIT_205s0020g03240.1
GO:1902578	P	single-organism localization	25	261	946	20929	0.00043	0.0065	// VIT_202s0012g01660.1 // VIT_212s0121g00300.1 // VIT_211s0016g05840.1 // VIT_213s0158g00320.1 // VIT_218s0089g01300.1 // VIT_218s0001g15330.1 // VIT_202s0033g01315.1 // VIT_205s0029g00240.1 // VIT_201s0010g03685.1 // VIT_208s0040g00220.1 // VIT_202s0241g00100.1 // VIT_219s0014g02450.1 // VIT_214s0066g01210.1 // VIT_218s0001g08230.1 // VIT_201s0011g00530.1 // VIT_206s0061g00250.1 // VIT_215s0046…
GO:0055114	P	oxidation-reduction process	42	261	1960	20929	0.00044	0.0065	// VIT_218s0001g01660.1 // VIT_215s0048g02900.1 // VIT_204s0023g00080.1 // VIT_205s0062g00980.1 // VIT_205s0049g00410.1 // VIT_202s0154g00350.1 // VIT_218s0001g08230.1 // VIT_212s0121g00310.1 // VIT_204s0008g01860.1 // VIT_206s0004g05070.1 // VIT_203s0017g02170.1 // VIT_204s0023g01630.1 // VIT_203s0088g01190.1 // VIT_216s0050g01090.1 // VIT_212s0059g01380.1 // VIT_213s0067g00660.1 // VIT_206s0004…
GO:0016051	P	carbohydrate biosynthetic process	17	261	526	20929	0.00044	0.0065	// VIT_219s0014g05080.1 // VIT_210s0003g02160.1 // VIT_213s0067g00660.1 // VIT_204s0023g00080.1 // VIT_201s0010g00920.1 // VIT_207s0005g00590.1 // VIT_205s0049g00410.1 // VIT_202s0154g00350.1 // VIT_214s0108g00540.1 // VIT_215s0046g03600.1 // VIT_203s0063g02040.1 // VIT_212s0057g00420.1 // VIT_206s0004g07070.1 // VIT_202s0154g00110.1 // VIT_201s0011g00850.1 // VIT_217s0000g09910.1 // VIT_218s0072…
GO:0046471	P	phosphatidylglycerol metabolic process	5	261	47	20929	0.00044	0.0066	// VIT_201s0010g00920.1 // VIT_207s0005g00590.1 // VIT_204s0043g01010.1 // VIT_204s0023g00080.1 // VIT_203s0063g02040.1
GO:0006655	P	phosphatidylglycerol biosynthetic process	5	261	47	20929	0.00044	0.0066	// VIT_201s0010g00920.1 // VIT_207s0005g00590.1 // VIT_204s0043g01010.1 // VIT_204s0023g00080.1 // VIT_203s0063g02040.1
GO:0071702	P	organic substance transport	27	261	1066	20929	0.00048	0.007	// VIT_212s0121g00300.1 // VIT_211s0016g05840.1 // VIT_218s0001g08230.1 // VIT_204s0069g01010.1 // VIT_215s0046g02390.1 // VIT_214s0068g01970.1 // VIT_218s0001g15330.1 // VIT_202s0033g01315.1 // VIT_205s0029g00240.1 // VIT_202s0012g01250.1 // VIT_201s0010g03685.1 // VIT_208s0040g00220.1 // VIT_214s0066g01210.1 // VIT_201s0011g00530.1 // VIT_206s0061g00250.1 // VIT_215s0046g01190.1 // VIT_212s0057…
GO:0009875	P	pollen-pistil interaction	7	261	105	20929	0.00048	0.007	// VIT_212s0028g01640.1 // VIT_212s0028g01650.1 // VIT_204s0044g00730.1 // VIT_201s0011g06080.1 // VIT_219s0014g04470.1 // VIT_219s0014g04090.1 // VIT_205s0020g03240.1
GO:0009267	P	cellular response to starvation	6	261	76	20929	0.00053	0.0077	// VIT_201s0011g06190.1 // VIT_208s0058g00860.1 // VIT_214s0068g02150.1 // VIT_216s0098g00950.1 // VIT_203s0038g00230.1 // VIT_211s0016g01060.1
GO:0042886	P	amide transport	5	261	51	20929	0.00062	0.0091	// VIT_214s0068g01970.1 // VIT_207s0005g03970.1 // VIT_204s0023g03570.1 // VIT_214s0066g02020.1 // VIT_201s0011g00530.1
GO:0019222	P	regulation of metabolic process	43	261	2060	20929	0.00063	0.0091	// VIT_201s0026g00940.1 // VIT_218s0122g00590.1 // VIT_206s0080g00360.1 // VIT_207s0031g00670.1 // VIT_205s0049g00410.1 // VIT_218s0089g01300.1 // VIT_204s0023g02430.1 // VIT_205s0020g03240.1 // VIT_203s0088g01190.1 // VIT_204s0008g01110.1 // VIT_204s0043g01010.1 // VIT_207s0005g01210.1 // VIT_217s0000g04850.1 // VIT_207s0031g01710.1 // VIT_203s0132g00340.1 // VIT_208s0032g00760.1 // VIT_212s0028…
GO:0042594	P	response to starvation	6	261	79	20929	0.00064	0.0092	// VIT_201s0011g06190.1 // VIT_208s0058g00860.1 // VIT_214s0068g02150.1 // VIT_216s0098g00950.1 // VIT_203s0038g00230.1 // VIT_211s0016g01060.1
GO:0007568	P	aging	5	261	53	20929	0.00073	0.011	// VIT_212s0121g00300.1 // VIT_201s0011g06190.1 // VIT_212s0055g01280.1 // VIT_218s0122g00590.1 // VIT_214s0066g00900.1
GO:0046496	P	nicotinamide nucleotide metabolic process	11	261	269	20929	0.00074	0.011	// VIT_219s0014g05080.1 // VIT_214s0066g01210.1 // VIT_215s0046g02390.1 // VIT_202s0154g00350.1 // VIT_215s0048g02500.1 // VIT_215s0046g03600.1 // VIT_214s0108g00540.1 // VIT_215s0048g02980.1 // VIT_204s0043g01010.1 // VIT_217s0000g09910.1 // VIT_218s0072g00770.1
GO:0031669	P	cellular response to nutrient levels	6	261	82	20929	0.00077	0.011	// VIT_201s0011g06190.1 // VIT_208s0058g00860.1 // VIT_214s0068g02150.1 // VIT_216s0098g00950.1 // VIT_203s0038g00230.1 // VIT_211s0016g01060.1
GO:0043069	P	negative regulation of programmed cell death	5	261	54	20929	0.00079	0.011	// VIT_212s0055g01280.1 // VIT_218s0001g08230.1 // VIT_211s0016g01060.1 // VIT_210s0042g01070.1 // VIT_212s0121g00300.1
GO:0048827	P	phyllome development	14	261	409	20929	0.00081	0.011	// VIT_214s0081g00200.1 // VIT_201s0011g06190.1 // VIT_202s0012g01660.1 // VIT_207s0104g01390.1 // VIT_218s0122g00590.1 // VIT_213s0067g00660.1 // VIT_212s0121g00300.1 // VIT_218s0001g08230.1 // VIT_204s0023g01630.1 // VIT_212s0055g01280.1 // VIT_203s0063g02040.1 // VIT_204s0043g01010.1 // VIT_219s0027g01150.1 // VIT_214s0066g00900.1
GO:0044283	P	small molecule biosynthetic process	21	261	775	20929	0.00091	0.013	// VIT_218s0001g05040.1 // VIT_205s0020g02480.1 // VIT_208s0058g00860.1 // VIT_212s0059g00760.1 // VIT_214s0066g01210.1 // VIT_204s0023g00080.1 // VIT_218s0001g01730.1 // VIT_202s0241g00100.1 // VIT_206s0080g00890.1 // VIT_202s0154g00350.1 // VIT_218s0001g07640.1 // VIT_214s0108g00540.1 // VIT_211s0016g01060.1 // VIT_215s0046g03600.1 // VIT_217s0000g05680.1 // VIT_216s0050g01090.1 // VIT_203s0091…
GO:0042445	P	hormone metabolic process	7	261	120	20929	0.001	0.014	// VIT_208s0058g00860.1 // VIT_213s0067g00660.1 // VIT_213s0158g00320.1 // VIT_204s0023g01630.1 // VIT_214s0068g02150.1 // VIT_218s0089g00370.1 // VIT_219s0014g00080.1
GO:0006091	P	generation of precursor metabolites and energy	14	261	420	20929	0.001	0.014	// VIT_219s0014g05080.1 // VIT_214s0066g01210.1 // VIT_208s0058g01450.1 // VIT_202s0154g00350.1 // VIT_213s0158g00320.1 // VIT_215s0048g02500.1 // VIT_215s0046g03600.1 // VIT_214s0108g00540.1 // VIT_203s0088g01190.1 // VIT_215s0048g02980.1 // VIT_202s0241g00100.1 // VIT_218s0001g09400.1 // VIT_217s0000g09910.1 // VIT_218s0072g00770.1
GO:0031667	P	response to nutrient levels	6	261	88	20929	0.0011	0.015	// VIT_201s0011g06190.1 // VIT_208s0058g00860.1 // VIT_214s0068g02150.1 // VIT_216s0098g00950.1 // VIT_203s0038g00230.1 // VIT_211s0016g01060.1
GO:0019252	P	starch biosynthetic process	7	261	125	20929	0.0013	0.017	// VIT_219s0014g05080.1 // VIT_204s0023g00080.1 // VIT_201s0010g00920.1 // VIT_207s0005g00590.1 // VIT_203s0063g02040.1 // VIT_201s0011g00850.1 // VIT_217s0000g09910.1
GO:0009627	P	systemic acquired resistance	7	261	125	20929	0.0013	0.017	// VIT_214s0066g01210.1 // VIT_201s0010g00920.1 // VIT_218s0001g08230.1 // VIT_212s0057g00420.1 // VIT_213s0019g05010.1 // VIT_204s0069g01010.1 // VIT_211s0016g01060.1
GO:0080090	P	regulation of primary metabolic process	40	261	1943	20929	0.0013	0.018	// VIT_201s0026g00940.1 // VIT_218s0122g00590.1 // VIT_206s0080g00360.1 // VIT_207s0031g00670.1 // VIT_205s0049g00410.1 // VIT_203s0088g01190.1 // VIT_204s0023g02430.1 // VIT_205s0020g03240.1 // VIT_218s0089g01300.1 // VIT_204s0008g01110.1 // VIT_204s0043g01010.1 // VIT_207s0005g01210.1 // VIT_217s0000g04850.1 // VIT_207s0031g01710.1 // VIT_203s0132g00340.1 // VIT_211s0016g01060.1 // VIT_212s0028…
GO:0061024	P	membrane organization	14	261	433	20929	0.0014	0.019	// VIT_214s0066g01210.1 // VIT_212s0121g00300.1 // VIT_218s0001g08230.1 // VIT_204s0008g06210.1 // VIT_215s0048g02500.1 // VIT_217s0000g07580.1 // VIT_203s0063g02040.1 // VIT_215s0046g01190.1 // VIT_218s0122g01260.1 // VIT_212s0057g00420.1 // VIT_215s0048g02980.1 // VIT_212s0055g01280.1 // VIT_211s0016g01060.1 // VIT_217s0000g09910.1
GO:0034620	P	cellular response to unfolded protein	5	261	62	20929	0.0014	0.019	// VIT_207s0031g00670.1 // VIT_204s0008g01110.1 // VIT_212s0055g01280.1 // VIT_211s0016g01060.1 // VIT_212s0121g00300.1
GO:0035967	P	cellular response to topologically incorrect protein	5	261	62	20929	0.0014	0.019	// VIT_207s0031g00670.1 // VIT_204s0008g01110.1 // VIT_212s0055g01280.1 // VIT_211s0016g01060.1 // VIT_212s0121g00300.1
GO:0006986	P	response to unfolded protein	5	261	62	20929	0.0014	0.019	// VIT_207s0031g00670.1 // VIT_204s0008g01110.1 // VIT_212s0055g01280.1 // VIT_211s0016g01060.1 // VIT_212s0121g00300.1
GO:0060548	P	negative regulation of cell death	5	261	64	20929	0.0016	0.021	// VIT_212s0055g01280.1 // VIT_218s0001g08230.1 // VIT_211s0016g01060.1 // VIT_210s0042g01070.1 // VIT_212s0121g00300.1
GO:0009735	P	response to cytokinin	5	261	64	20929	0.0016	0.021	// VIT_213s0067g03490.1 // VIT_201s0026g00940.1 // VIT_201s0011g06190.1 // VIT_213s0067g03430.1 // VIT_217s0000g07580.1
GO:0048366	P	leaf development	9	261	212	20929	0.0017	0.023	// VIT_214s0081g00200.1 // VIT_201s0011g06190.1 // VIT_212s0121g00300.1 // VIT_204s0023g01630.1 // VIT_212s0055g01280.1 // VIT_203s0063g02040.1 // VIT_214s0066g00900.1 // VIT_204s0043g01010.1 // VIT_218s0122g00590.1
GO:0010817	P	regulation of hormone levels	8	261	171	20929	0.0017	0.023	// VIT_208s0058g00860.1 // VIT_202s0012g01660.1 // VIT_213s0067g00660.1 // VIT_213s0158g00320.1 // VIT_204s0023g01630.1 // VIT_214s0068g02150.1 // VIT_218s0089g00370.1 // VIT_219s0014g00080.1
GO:0019637	P	organophosphate metabolic process	22	261	874	20929	0.0017	0.023	// VIT_204s0023g00080.1 // VIT_201s0010g00920.1 // VIT_207s0005g00590.1 // VIT_202s0154g00350.1 // VIT_214s0128g00030.1 // VIT_214s0108g00540.1 // VIT_204s0043g01010.1 // VIT_217s0000g09910.1 // VIT_215s0046g02390.1 // VIT_215s0048g02980.1 // VIT_219s0027g01150.1 // VIT_202s0241g00100.1 // VIT_214s0066g01210.1 // VIT_215s0046g03600.1 // VIT_203s0063g02040.1 // VIT_219s0014g05080.1 // VIT_206s0004…
GO:0006820	P	anion transport	10	261	255	20929	0.0017	0.023	// VIT_215s0046g02390.1 // VIT_201s0011g06190.1 // VIT_214s0068g01970.1 // VIT_205s0049g00940.1 // VIT_202s0012g01250.1 // VIT_214s0068g02150.1 // VIT_201s0127g00070.1 // VIT_210s0003g02540.1 // VIT_204s0069g01010.1 // VIT_207s0104g01770.1
GO:0006766	P	vitamin metabolic process	5	261	65	20929	0.0017	0.023	// VIT_203s0038g00230.1 // VIT_205s0062g00980.1 // VIT_201s0011g02750.1 // VIT_204s0043g01010.1 // VIT_217s0000g04680.1
GO:0000023	P	maltose metabolic process	6	261	98	20929	0.0018	0.024	// VIT_219s0014g05080.1 // VIT_204s0023g00080.1 // VIT_201s0010g00920.1 // VIT_207s0005g00590.1 // VIT_203s0063g02040.1 // VIT_201s0011g00850.1
GO:0009056	P	catabolic process	27	261	1177	20929	0.002	0.026	// VIT_218s0072g00820.1 // VIT_205s0077g01720.1 // VIT_207s0031g00670.1 // VIT_202s0154g00350.1 // VIT_214s0108g00540.1 // VIT_203s0088g01190.1 // VIT_204s0008g01110.1 // VIT_217s0000g10060.1 // VIT_207s0005g02130.1 // VIT_217s0000g07400.1 // VIT_202s0012g01120.1 // VIT_205s0077g01750.1 // VIT_211s0052g00970.1 // VIT_204s0043g01010.1 // VIT_204s0008g03560.1 // VIT_218s0072g00770.1 // VIT_214s0030…
GO:0019288	P	isopentenyl diphosphate biosynthetic process, methylerythritol 4-phosphate pathway	8	261	175	20929	0.002	0.026	// VIT_204s0023g00080.1 // VIT_201s0010g00920.1 // VIT_207s0005g00590.1 // VIT_203s0063g02040.1 // VIT_201s0011g00850.1 // VIT_215s0048g02980.1 // VIT_204s0043g01010.1 // VIT_219s0027g01150.1
GO:0044723	P	single-organism carbohydrate metabolic process	22	261	890	20929	0.0021	0.027	// VIT_213s0067g00660.1 // VIT_201s0010g00920.1 // VIT_207s0005g00590.1 // VIT_205s0049g00410.1 // VIT_202s0154g00350.1 // VIT_214s0108g00540.1 // VIT_206s0004g07070.1 // VIT_203s0088g01190.1 // VIT_217s0000g09910.1 // VIT_210s0003g02160.1 // VIT_204s0023g00080.1 // VIT_208s0040g00220.1 // VIT_218s0072g00770.1 // VIT_212s0028g01100.1 // VIT_212s0057g00420.1 // VIT_215s0046g03600.1 // VIT_203s0063…
GO:0009240	P	isopentenyl diphosphate biosynthetic process	8	261	177	20929	0.0021	0.027	// VIT_204s0023g00080.1 // VIT_201s0010g00920.1 // VIT_207s0005g00590.1 // VIT_203s0063g02040.1 // VIT_201s0011g00850.1 // VIT_215s0048g02980.1 // VIT_204s0043g01010.1 // VIT_219s0027g01150.1
GO:0046490	P	isopentenyl diphosphate metabolic process	8	261	177	20929	0.0021	0.027	// VIT_204s0023g00080.1 // VIT_201s0010g00920.1 // VIT_207s0005g00590.1 // VIT_203s0063g02040.1 // VIT_201s0011g00850.1 // VIT_215s0048g02980.1 // VIT_204s0043g01010.1 // VIT_219s0027g01150.1
GO:0000160	P	phosphorelay signal transduction system	6	261	102	20929	0.0022	0.028	// VIT_201s0026g00940.1 // VIT_201s0011g06190.1 // VIT_213s0067g03490.1 // VIT_213s0067g03430.1 // VIT_217s0000g07580.1 // VIT_205s0020g03240.1
GO:0031347	P	regulation of defense response	9	261	220	20929	0.0022	0.028	// VIT_214s0066g01210.1 // VIT_212s0121g00300.1 // VIT_218s0001g08230.1 // VIT_212s0057g00420.1 // VIT_217s0000g07580.1 // VIT_215s0046g01190.1 // VIT_218s0122g01260.1 // VIT_212s0055g01280.1 // VIT_211s0016g01060.1
GO:0010604	P	positive regulation of macromolecule metabolic process	11	261	311	20929	0.0023	0.028	// VIT_203s0132g00340.1 // VIT_218s0001g07700.1 // VIT_212s0028g01640.1 // VIT_212s0028g01650.1 // VIT_210s0003g01940.1 // VIT_217s0000g04380.1 // VIT_201s0011g00850.1 // VIT_218s0122g01260.1 // VIT_204s0008g01110.1 // VIT_204s0043g01010.1 // VIT_217s0000g04400.1
GO:0051186	P	cofactor metabolic process	17	261	618	20929	0.0024	0.03	// VIT_219s0014g05080.1 // VIT_207s0031g01770.1 // VIT_214s0066g01210.1 // VIT_204s0023g00080.1 // VIT_215s0046g02390.1 // VIT_206s0080g00890.1 // VIT_202s0154g00350.1 // VIT_215s0048g02500.1 // VIT_215s0046g03600.1 // VIT_214s0108g00540.1 // VIT_201s0011g02750.1 // VIT_211s0052g00640.1 // VIT_202s0241g00100.1 // VIT_204s0043g01010.1 // VIT_215s0048g02980.1 // VIT_217s0000g09910.1 // VIT_218s0072…
GO:0006694	P	steroid biosynthetic process	6	261	104	20929	0.0024	0.03	// VIT_213s0067g00660.1 // VIT_202s0033g01315.1 // VIT_207s0031g01770.1 // VIT_204s0023g01630.1 // VIT_218s0001g09400.1 // VIT_219s0014g00080.1
GO:0048518	P	positive regulation of biological process	16	261	571	20929	0.0027	0.033	// VIT_203s0132g00340.1 // VIT_218s0001g07700.1 // VIT_213s0067g00660.1 // VIT_212s0028g01640.1 // VIT_212s0028g01650.1 // VIT_212s0057g00420.1 // VIT_217s0000g07580.1 // VIT_215s0046g01190.1 // VIT_210s0003g01940.1 // VIT_217s0000g04380.1 // VIT_201s0011g00850.1 // VIT_218s0122g01260.1 // VIT_204s0008g01110.1 // VIT_204s0043g01010.1 // VIT_211s0016g01060.1 // VIT_217s0000g04400.1
GO:0031323	P	regulation of cellular metabolic process	39	261	1960	20929	0.0027	0.033	// VIT_201s0026g00940.1 // VIT_218s0122g00590.1 // VIT_206s0080g00360.1 // VIT_207s0031g00670.1 // VIT_205s0049g00410.1 // VIT_203s0088g01190.1 // VIT_204s0023g02430.1 // VIT_218s0089g01300.1 // VIT_204s0008g01110.1 // VIT_204s0043g01010.1 // VIT_207s0005g01210.1 // VIT_217s0000g04850.1 // VIT_207s0031g01710.1 // VIT_203s0132g00340.1 // VIT_205s0020g03240.1 // VIT_212s0028g01650.1 // VIT_212s0059…
GO:0031325	P	positive regulation of cellular metabolic process	11	261	320	20929	0.0028	0.035	// VIT_203s0132g00340.1 // VIT_218s0001g07700.1 // VIT_212s0028g01640.1 // VIT_212s0028g01650.1 // VIT_210s0003g01940.1 // VIT_217s0000g04380.1 // VIT_201s0011g00850.1 // VIT_218s0122g01260.1 // VIT_204s0008g01110.1 // VIT_204s0043g01010.1 // VIT_217s0000g04400.1
GO:0006811	P	ion transport	21	261	857	20929	0.003	0.036	// VIT_204s0069g00295.1 // VIT_218s0001g05040.1 // VIT_208s0058g00860.1 // VIT_202s0025g04830.1 // VIT_215s0046g02390.1 // VIT_202s0033g01315.1 // VIT_205s0049g00940.1 // VIT_201s0011g06190.1 // VIT_201s0011g00530.1 // VIT_203s0017g02170.1 // VIT_202s0012g01250.1 // VIT_214s0068g01970.1 // VIT_214s0068g02150.1 // VIT_206s0004g05070.1 // VIT_218s0089g01300.1 // VIT_201s0127g00070.1 // VIT_205s0077…
GO:0006732	P	coenzyme metabolic process	13	261	427	20929	0.0033	0.041	// VIT_219s0014g05080.1 // VIT_214s0066g01210.1 // VIT_215s0046g02390.1 // VIT_202s0154g00350.1 // VIT_215s0048g02500.1 // VIT_215s0046g03600.1 // VIT_214s0108g00540.1 // VIT_201s0011g02750.1 // VIT_215s0048g02980.1 // VIT_202s0241g00100.1 // VIT_204s0043g01010.1 // VIT_217s0000g09910.1 // VIT_218s0072g00770.1
GO:0006464	P	cellular protein modification process	48	261	2586	20929	0.0034	0.041	// VIT_206s0009g00370.1 // VIT_218s0122g00590.1 // VIT_212s0142g00760.1 // VIT_212s0028g01650.1 // VIT_204s0044g00730.1 // VIT_217s0053g00405.1 // VIT_218s0001g08230.1 // VIT_212s0121g00310.1 // VIT_216s0148g00020.1 // VIT_206s0004g06840.1 // VIT_201s0011g06080.1 // VIT_206s0004g07070.1 // VIT_219s0014g04470.1 // VIT_203s0038g00230.1 // VIT_216s0148g00060.1 // VIT_208s0058g01100.1 // VIT_218s0001…
GO:0036211	P	protein modification process	48	261	2586	20929	0.0034	0.041	// VIT_206s0009g00370.1 // VIT_218s0122g00590.1 // VIT_212s0142g00760.1 // VIT_212s0028g01650.1 // VIT_204s0044g00730.1 // VIT_217s0053g00405.1 // VIT_218s0001g08230.1 // VIT_212s0121g00310.1 // VIT_216s0148g00020.1 // VIT_206s0004g06840.1 // VIT_201s0011g06080.1 // VIT_206s0004g07070.1 // VIT_219s0014g04470.1 // VIT_203s0038g00230.1 // VIT_216s0148g00060.1 // VIT_208s0058g01100.1 // VIT_218s0001…
GO:0008202	P	steroid metabolic process	6	261	112	20929	0.0034	0.042	// VIT_213s0067g00660.1 // VIT_202s0033g01315.1 // VIT_207s0031g01770.1 // VIT_204s0023g01630.1 // VIT_218s0001g09400.1 // VIT_219s0014g00080.1
GO:0009411	P	response to UV	5	261	78	20929	0.0036	0.044	// VIT_215s0046g03600.1 // VIT_202s0012g01660.1 // VIT_206s0004g04180.1 // VIT_216s0039g02230.1 // VIT_213s0067g00660.1
GO:0099402	P	plant organ development	17	261	647	20929	0.0037	0.045	// VIT_214s0081g00200.1 // VIT_201s0011g06190.1 // VIT_202s0012g01660.1 // VIT_207s0104g01390.1 // VIT_218s0122g00590.1 // VIT_213s0067g00660.1 // VIT_212s0121g00300.1 // VIT_204s0008g06210.1 // VIT_212s0059g00580.1 // VIT_218s0001g08230.1 // VIT_212s0121g00310.1 // VIT_212s0055g01280.1 // VIT_203s0063g02040.1 // VIT_204s0023g01630.1 // VIT_204s0043g01010.1 // VIT_219s0027g01150.1 // VIT_214s0066…
GO:0080134	P	regulation of response to stress	9	261	240	20929	0.0039	0.046	// VIT_214s0066g01210.1 // VIT_212s0121g00300.1 // VIT_218s0001g08230.1 // VIT_212s0057g00420.1 // VIT_217s0000g07580.1 // VIT_215s0046g01190.1 // VIT_218s0122g01260.1 // VIT_212s0055g01280.1 // VIT_211s0016g01060.1
GO:0009308	P	amine metabolic process	6	261	116	20929	0.0041	0.048	// VIT_208s0058g00860.1 // VIT_218s0001g01730.1 // VIT_213s0158g00320.1 // VIT_205s0020g03240.1 // VIT_214s0068g02150.1 // VIT_219s0027g01150.1
GO:1902582	P	single-organism intracellular transport	10	261	289	20929	0.0041	0.049	// VIT_214s0066g01210.1 // VIT_212s0121g00300.1 // VIT_218s0001g08230.1 // VIT_212s0057g00420.1 // VIT_217s0000g07580.1 // VIT_215s0046g01190.1 // VIT_218s0122g01260.1 // VIT_208s0040g00220.1 // VIT_212s0055g01280.1 // VIT_211s0016g01060.1
GO:0019693	P	ribose phosphate metabolic process	13	261	441	20929	0.0043	0.051	// VIT_219s0014g05080.1 // VIT_214s0066g01210.1 // VIT_215s0046g02390.1 // VIT_202s0154g00350.1 // VIT_214s0128g00030.1 // VIT_215s0048g02500.1 // VIT_215s0046g03600.1 // VIT_214s0108g00540.1 // VIT_215s0048g02980.1 // VIT_202s0241g00100.1 // VIT_204s0043g01010.1 // VIT_217s0000g09910.1 // VIT_218s0072g00770.1
GO:0009072	P	aromatic amino acid family metabolic process	6	261	118	20929	0.0044	0.052	// VIT_208s0058g00860.1 // VIT_218s0001g01730.1 // VIT_206s0080g00890.1 // VIT_201s0137g00510.1 // VIT_204s0043g01010.1 // VIT_219s0027g01150.1
GO:1902580	P	single-organism cellular localization	10	261	293	20929	0.0045	0.053	// VIT_214s0066g01210.1 // VIT_212s0121g00300.1 // VIT_218s0001g08230.1 // VIT_212s0057g00420.1 // VIT_217s0000g07580.1 // VIT_215s0046g01190.1 // VIT_218s0122g01260.1 // VIT_208s0040g00220.1 // VIT_212s0055g01280.1 // VIT_211s0016g01060.1
GO:0043412	P	macromolecule modification	51	261	2838	20929	0.0047	0.055	// VIT_206s0009g00370.1 // VIT_218s0122g00590.1 // VIT_212s0142g00760.1 // VIT_212s0028g01650.1 // VIT_204s0044g00730.1 // VIT_217s0053g00405.1 // VIT_218s0001g08230.1 // VIT_212s0121g00310.1 // VIT_216s0148g00020.1 // VIT_206s0004g06840.1 // VIT_201s0011g06080.1 // VIT_206s0004g07070.1 // VIT_219s0014g04470.1 // VIT_203s0038g00230.1 // VIT_216s0148g00060.1 // VIT_208s0058g01100.1 // VIT_218s0001…
GO:0044706	P	multi-multicellular organism process	8	261	204	20929	0.0049	0.057	// VIT_212s0028g01640.1 // VIT_212s0028g01650.1 // VIT_204s0044g00730.1 // VIT_218s0089g00370.1 // VIT_201s0011g06080.1 // VIT_219s0014g04470.1 // VIT_219s0014g04090.1 // VIT_205s0020g03240.1
GO:0009856	P	pollination	8	261	204	20929	0.0049	0.057	// VIT_212s0028g01640.1 // VIT_212s0028g01650.1 // VIT_204s0044g00730.1 // VIT_218s0089g00370.1 // VIT_201s0011g06080.1 // VIT_219s0014g04470.1 // VIT_219s0014g04090.1 // VIT_205s0020g03240.1
GO:0032502	P	developmental process	36	261	1839	20929	0.0051	0.059	// VIT_201s0026g00940.1 // VIT_215s0048g02900.1 // VIT_202s0012g01660.1 // VIT_218s0122g00590.1 // VIT_213s0067g00660.1 // VIT_212s0059g00580.1 // VIT_218s0001g08230.1 // VIT_212s0121g00310.1 // VIT_208s0058g00470.1 // VIT_211s0037g01210.1 // VIT_204s0043g01010.1 // VIT_218s0089g00370.1 // VIT_217s0000g09910.1 // VIT_212s0121g00300.1 // VIT_207s0104g01390.1 // VIT_203s0091g00690.1 // VIT_217s0000…
GO:0015698	P	inorganic anion transport	6	261	122	20929	0.0051	0.059	// VIT_215s0046g02390.1 // VIT_201s0011g06190.1 // VIT_214s0068g01970.1 // VIT_205s0049g00940.1 // VIT_214s0068g02150.1 // VIT_201s0127g00070.1
GO:0044262	P	cellular carbohydrate metabolic process	15	261	563	20929	0.0056	0.064	// VIT_219s0014g05080.1 // VIT_210s0003g02160.1 // VIT_204s0023g00080.1 // VIT_201s0010g00920.1 // VIT_207s0005g00590.1 // VIT_205s0049g00410.1 // VIT_202s0154g00350.1 // VIT_212s0057g00420.1 // VIT_203s0063g02040.1 // VIT_203s0063g02490.1 // VIT_206s0004g07070.1 // VIT_203s0088g01190.1 // VIT_202s0154g00110.1 // VIT_217s0000g09910.1 // VIT_201s0011g00850.1
GO:0051179	P	localization	48	261	2666	20929	0.006	0.068	// VIT_202s0012g01660.1 // VIT_218s0122g00590.1 // VIT_211s0016g05840.1 // VIT_218s0001g08230.1 // VIT_215s0048g01090.1 // VIT_206s0004g05070.1 // VIT_218s0089g01300.1 // VIT_204s0069g01010.1 // VIT_212s0121g00300.1 // VIT_215s0046g02390.1 // VIT_208s0058g00860.1 // VIT_214s0068g01970.1 // VIT_218s0001g15330.1 // VIT_202s0033g01315.1 // VIT_205s0049g00940.1 // VIT_211s0016g01060.1 // VIT_202s0012…
GO:0006457	P	protein folding	9	261	258	20929	0.006	0.069	// VIT_217s0000g07190.1 // VIT_213s0064g00900.1 // VIT_219s0015g01370.1 // VIT_219s0177g00280.1 // VIT_204s0023g03470.1 // VIT_201s0010g00920.1 // VIT_213s0019g00860.1 // VIT_208s0040g00790.1 // VIT_204s0008g01110.1
GO:0009863	P	salicylic acid mediated signaling pathway	6	261	128	20929	0.0064	0.072	// VIT_214s0066g01210.1 // VIT_212s0121g00300.1 // VIT_212s0057g00420.1 // VIT_212s0055g01280.1 // VIT_204s0069g01010.1 // VIT_211s0016g01060.1
GO:0071446	P	cellular response to salicylic acid stimulus	6	261	128	20929	0.0064	0.072	// VIT_214s0066g01210.1 // VIT_212s0121g00300.1 // VIT_212s0057g00420.1 // VIT_212s0055g01280.1 // VIT_204s0069g01010.1 // VIT_211s0016g01060.1
GO:0009644	P	response to high light intensity	5	261	92	20929	0.007	0.079	// VIT_204s0008g01110.1 // VIT_213s0019g00860.1 // VIT_217s0000g07190.1 // VIT_203s0091g00690.1 // VIT_218s0001g09230.1
GO:0048367	P	shoot system development	17	261	692	20929	0.0071	0.079	// VIT_214s0081g00200.1 // VIT_201s0011g06190.1 // VIT_202s0012g01660.1 // VIT_207s0104g01390.1 // VIT_218s0122g00590.1 // VIT_213s0067g00660.1 // VIT_212s0121g00300.1 // VIT_218s0001g08230.1 // VIT_212s0121g00310.1 // VIT_212s0055g01280.1 // VIT_203s0063g02040.1 // VIT_204s0023g01630.1 // VIT_201s0011g00850.1 // VIT_204s0043g01010.1 // VIT_219s0027g01150.1 // VIT_217s0000g09910.1 // VIT_214s0066…
GO:0055086	P	nucleobase-containing small molecule metabolic process	15	261	583	20929	0.0075	0.084	// VIT_214s0030g00420.1 // VIT_214s0066g01210.1 // VIT_219s0014g05080.1 // VIT_215s0046g02390.1 // VIT_202s0154g00350.1 // VIT_214s0128g00030.1 // VIT_215s0048g02500.1 // VIT_215s0046g03600.1 // VIT_214s0108g00540.1 // VIT_201s0011g02750.1 // VIT_215s0048g02980.1 // VIT_202s0241g00100.1 // VIT_204s0043g01010.1 // VIT_217s0000g09910.1 // VIT_218s0072g00770.1
GO:0009738	P	abscisic acid-activated signaling pathway	5	261	94	20929	0.0076	0.085	// VIT_207s0005g02130.1 // VIT_206s0004g06840.1 // VIT_213s0067g01940.1 // VIT_208s0058g00470.1 // VIT_211s0016g01060.1
GO:0022900	P	electron transport chain	5	261	94	20929	0.0076	0.085	// VIT_219s0014g05080.1 // VIT_213s0158g00320.1 // VIT_218s0001g09400.1 // VIT_215s0048g02500.1 // VIT_202s0241g00100.1
GO:0009408	P	response to heat	6	261	135	20929	0.0081	0.09	// VIT_217s0000g07190.1 // VIT_207s0031g00670.1 // VIT_213s0019g00860.1 // VIT_206s0004g04180.1 // VIT_204s0008g01110.1 // VIT_204s0043g01010.1
GO:0071407	P	cellular response to organic cyclic compound	8	261	225	20929	0.0085	0.093	// VIT_214s0066g01210.1 // VIT_212s0121g00300.1 // VIT_212s0057g00420.1 // VIT_211s0016g01060.1 // VIT_212s0121g00310.1 // VIT_212s0055g01280.1 // VIT_204s0069g01010.1 // VIT_203s0063g01470.1
GO:0044249	P	cellular biosynthetic process	71	261	4357	20929	0.0086	0.094	// VIT_201s0026g00940.1 // VIT_218s0122g00590.1 // VIT_204s0023g00080.1 // VIT_206s0080g00360.1 // VIT_207s0005g00590.1 // VIT_205s0049g00410.1 // VIT_218s0089g01300.1 // VIT_218s0001g08230.1 // VIT_204s0023g02430.1 // VIT_204s0008g01860.1 // VIT_206s0004g07070.1 // VIT_205s0020g03240.1 // VIT_203s0088g01190.1 // VIT_204s0008g01110.1 // VIT_204s0043g01010.1 // VIT_216s0050g01090.1 // VIT_212s0059…
GO:0006810	P	transport	45	261	2513	20929	0.0086	0.094	// VIT_202s0012g01660.1 // VIT_212s0121g00300.1 // VIT_211s0016g05840.1 // VIT_218s0001g08230.1 // VIT_215s0048g01090.1 // VIT_206s0004g05070.1 // VIT_218s0089g01300.1 // VIT_204s0069g01010.1 // VIT_215s0046g02390.1 // VIT_208s0058g00860.1 // VIT_214s0068g01970.1 // VIT_218s0001g15330.1 // VIT_202s0033g01315.1 // VIT_205s0049g00940.1 // VIT_211s0016g01060.1 // VIT_202s0012g01250.1 // VIT_214s0068…
GO:0097306	P	cellular response to alcohol	5	261	98	20929	0.009	0.097	// VIT_207s0005g02130.1 // VIT_206s0004g06840.1 // VIT_213s0067g01940.1 // VIT_208s0058g00470.1 // VIT_211s0016g01060.1
GO:0071215	P	cellular response to abscisic acid stimulus	5	261	98	20929	0.009	0.097	// VIT_207s0005g02130.1 // VIT_206s0004g06840.1 // VIT_213s0067g01940.1 // VIT_208s0058g00470.1 // VIT_211s0016g01060.1
GO:0009117	P	nucleotide metabolic process	14	261	541	20929	0.0092	0.1	// VIT_219s0014g05080.1 // VIT_214s0066g01210.1 // VIT_215s0046g02390.1 // VIT_202s0154g00350.1 // VIT_214s0128g00030.1 // VIT_215s0048g02500.1 // VIT_215s0046g03600.1 // VIT_214s0108g00540.1 // VIT_201s0011g02750.1 // VIT_215s0048g02980.1 // VIT_202s0241g00100.1 // VIT_204s0043g01010.1 // VIT_217s0000g09910.1 // VIT_218s0072g00770.1
GO:0044767	P	single-organism developmental process	34	261	1784	20929	0.0095	0.1	// VIT_201s0026g00940.1 // VIT_215s0048g02900.1 // VIT_202s0012g01660.1 // VIT_218s0122g00590.1 // VIT_213s0067g00660.1 // VIT_212s0059g00580.1 // VIT_218s0001g08230.1 // VIT_212s0121g00310.1 // VIT_208s0058g00470.1 // VIT_204s0043g01010.1 // VIT_218s0089g00370.1 // VIT_217s0000g09910.1 // VIT_212s0121g00300.1 // VIT_207s0104g01390.1 // VIT_203s0091g00690.1 // VIT_217s0000g05680.1 // VIT_210s0003…
GO:1901575	P	organic substance catabolic process	23	261	1079	20929	0.0097	0.1	// VIT_218s0072g00820.1 // VIT_205s0077g01720.1 // VIT_202s0154g00350.1 // VIT_214s0108g00540.1 // VIT_203s0088g01190.1 // VIT_217s0000g10060.1 // VIT_207s0005g02130.1 // VIT_217s0000g07400.1 // VIT_202s0012g01120.1 // VIT_205s0077g01750.1 // VIT_204s0043g01010.1 // VIT_204s0008g03560.1 // VIT_218s0072g00770.1 // VIT_214s0030g00420.1 // VIT_217s0000g07370.1 // VIT_217s0000g07375.1 // VIT_206s0061…
GO:0000041	P	transition metal ion transport	5	261	100	20929	0.0097	0.1	// VIT_203s0017g02170.1 // VIT_205s0077g02190.1 // VIT_202s0025g04830.1 // VIT_214s0068g02150.1 // VIT_206s0004g05070.1
GO:0006753	P	nucleoside phosphate metabolic process	14	261	547	20929	0.01	0.11	// VIT_219s0014g05080.1 // VIT_214s0066g01210.1 // VIT_215s0046g02390.1 // VIT_202s0154g00350.1 // VIT_214s0128g00030.1 // VIT_215s0048g02500.1 // VIT_215s0046g03600.1 // VIT_214s0108g00540.1 // VIT_201s0011g02750.1 // VIT_215s0048g02980.1 // VIT_202s0241g00100.1 // VIT_204s0043g01010.1 // VIT_217s0000g09910.1 // VIT_218s0072g00770.1
GO:0044707	P	single-multicellular organism process	32	261	1661	20929	0.01	0.11	// VIT_201s0026g00940.1 // VIT_215s0048g02900.1 // VIT_202s0012g01660.1 // VIT_218s0122g00590.1 // VIT_213s0067g00660.1 // VIT_212s0059g00580.1 // VIT_218s0001g08230.1 // VIT_212s0121g00310.1 // VIT_208s0058g00470.1 // VIT_204s0043g01010.1 // VIT_217s0000g09910.1 // VIT_212s0121g00300.1 // VIT_210s0003g02160.1 // VIT_203s0091g00690.1 // VIT_217s0000g05680.1 // VIT_217s0000g08760.1 // VIT_219s0027…
GO:1901360	P	organic cyclic compound metabolic process	64	261	3884	20929	0.01	0.11	// VIT_201s0026g00940.1 // VIT_218s0122g00590.1 // VIT_204s0023g00080.1 // VIT_206s0080g00360.1 // VIT_207s0005g00590.1 // VIT_205s0049g00410.1 // VIT_202s0154g00350.1 // VIT_214s0128g00030.1 // VIT_214s0108g00540.1 // VIT_204s0023g02430.1 // VIT_204s0008g01860.1 // VIT_204s0023g01630.1 // VIT_218s0089g01300.1 // VIT_203s0038g00230.1 // VIT_204s0008g01110.1 // VIT_204s0043g01010.1 // VIT_217s0000…
GO:0060255	P	regulation of macromolecule metabolic process	36	261	1947	20929	0.012	0.13	// VIT_201s0026g00940.1 // VIT_218s0122g00590.1 // VIT_206s0080g00360.1 // VIT_207s0031g00670.1 // VIT_204s0023g02430.1 // VIT_218s0089g01300.1 // VIT_204s0008g01110.1 // VIT_204s0043g01010.1 // VIT_207s0005g01210.1 // VIT_217s0000g04850.1 // VIT_207s0031g01710.1 // VIT_203s0132g00340.1 // VIT_201s0026g00720.1 // VIT_212s0028g01650.1 // VIT_212s0059g02770.1 // VIT_217s0000g04400.1 // VIT_210s0071…
GO:0015979	P	photosynthesis	9	261	290	20929	0.012	0.13	// VIT_219s0014g05080.1 // VIT_214s0066g01210.1 // VIT_208s0058g01450.1 // VIT_214s0128g00030.1 // VIT_215s0048g02500.1 // VIT_218s0001g09230.1 // VIT_215s0048g02980.1 // VIT_203s0091g00690.1 // VIT_217s0000g09910.1
GO:0034637	P	cellular carbohydrate biosynthetic process	11	261	398	20929	0.013	0.14	// VIT_219s0014g05080.1 // VIT_210s0003g02160.1 // VIT_204s0023g00080.1 // VIT_201s0010g00920.1 // VIT_207s0005g00590.1 // VIT_212s0057g00420.1 // VIT_203s0063g02040.1 // VIT_206s0004g07070.1 // VIT_202s0154g00110.1 // VIT_217s0000g09910.1 // VIT_201s0011g00850.1
GO:0051234	P	establishment of localization	45	261	2577	20929	0.013	0.14	// VIT_202s0012g01660.1 // VIT_212s0121g00300.1 // VIT_211s0016g05840.1 // VIT_218s0001g08230.1 // VIT_215s0048g01090.1 // VIT_206s0004g05070.1 // VIT_218s0089g01300.1 // VIT_204s0069g01010.1 // VIT_215s0046g02390.1 // VIT_208s0058g00860.1 // VIT_214s0068g01970.1 // VIT_218s0001g15330.1 // VIT_202s0033g01315.1 // VIT_205s0049g00940.1 // VIT_211s0016g01060.1 // VIT_202s0012g01250.1 // VIT_214s0068…
GO:0016053	P	organic acid biosynthetic process	15	261	624	20929	0.013	0.14	// VIT_218s0001g05040.1 // VIT_208s0058g00860.1 // VIT_216s0050g01090.1 // VIT_214s0066g01210.1 // VIT_204s0023g00080.1 // VIT_218s0001g01730.1 // VIT_206s0080g00890.1 // VIT_218s0001g07640.1 // VIT_211s0016g01060.1 // VIT_205s0020g02480.1 // VIT_217s0000g05680.1 // VIT_212s0059g00760.1 // VIT_204s0043g01010.1 // VIT_219s0027g01150.1 // VIT_219s0014g00080.1
GO:0048731	P	system development	25	261	1241	20929	0.014	0.14	// VIT_201s0026g00940.1 // VIT_215s0048g02900.1 // VIT_202s0012g01660.1 // VIT_218s0122g00590.1 // VIT_213s0067g00660.1 // VIT_212s0059g00580.1 // VIT_218s0001g08230.1 // VIT_212s0121g00310.1 // VIT_204s0043g01010.1 // VIT_217s0000g09910.1 // VIT_212s0121g00300.1 // VIT_207s0104g01390.1 // VIT_219s0027g01150.1 // VIT_214s0081g00200.1 // VIT_204s0008g06210.1 // VIT_212s0055g01280.1 // VIT_203s0063…
GO:0044264	P	cellular polysaccharide metabolic process	12	261	463	20929	0.015	0.16	// VIT_219s0014g05080.1 // VIT_210s0003g02160.1 // VIT_204s0023g00080.1 // VIT_201s0010g00920.1 // VIT_207s0005g00590.1 // VIT_212s0057g00420.1 // VIT_203s0063g02040.1 // VIT_203s0063g02490.1 // VIT_206s0004g07070.1 // VIT_202s0154g00110.1 // VIT_217s0000g09910.1 // VIT_201s0011g00850.1
GO:0006073	P	cellular glucan metabolic process	10	261	354	20929	0.015	0.16	// VIT_219s0014g05080.1 // VIT_210s0003g02160.1 // VIT_204s0023g00080.1 // VIT_201s0010g00920.1 // VIT_207s0005g00590.1 // VIT_203s0063g02040.1 // VIT_203s0063g02490.1 // VIT_201s0011g00850.1 // VIT_202s0154g00110.1 // VIT_217s0000g09910.1
GO:0044042	P	glucan metabolic process	10	261	354	20929	0.015	0.16	// VIT_219s0014g05080.1 // VIT_210s0003g02160.1 // VIT_204s0023g00080.1 // VIT_201s0010g00920.1 // VIT_207s0005g00590.1 // VIT_203s0063g02040.1 // VIT_203s0063g02490.1 // VIT_201s0011g00850.1 // VIT_202s0154g00110.1 // VIT_217s0000g09910.1
GO:0090351	P	seedling development	5	261	114	20929	0.016	0.16	// VIT_201s0011g06190.1 // VIT_212s0055g01280.1 // VIT_218s0001g08230.1 // VIT_218s0122g00590.1 // VIT_208s0058g00470.1
GO:0015711	P	organic anion transport	5	261	115	20929	0.017	0.17	// VIT_215s0046g02390.1 // VIT_202s0012g01250.1 // VIT_204s0069g01010.1 // VIT_210s0003g02540.1 // VIT_207s0104g01770.1
GO:1901657	P	glycosyl compound metabolic process	8	261	261	20929	0.019	0.19	// VIT_214s0030g00420.1 // VIT_202s0154g00350.1 // VIT_214s0108g00540.1 // VIT_215s0046g03600.1 // VIT_218s0001g09650.1 // VIT_218s0072g00770.1 // VIT_216s0039g02230.1 // VIT_202s0241g00100.1
GO:0044267	P	cellular protein metabolic process	55	261	3349	20929	0.019	0.19	// VIT_206s0009g00370.1 // VIT_218s0072g00820.1 // VIT_217s0000g04680.1 // VIT_218s0122g00590.1 // VIT_212s0142g00760.1 // VIT_212s0028g01650.1 // VIT_204s0044g00730.1 // VIT_217s0053g00405.1 // VIT_218s0001g08230.1 // VIT_212s0121g00310.1 // VIT_216s0148g00020.1 // VIT_204s0023g02430.1 // VIT_206s0004g06840.1 // VIT_201s0011g06080.1 // VIT_206s0004g07070.1 // VIT_219s0014g04470.1 // VIT_203s0038…
GO:0048856	P	anatomical structure development	33	261	1812	20929	0.019	0.19	// VIT_201s0026g00940.1 // VIT_215s0048g02900.1 // VIT_202s0012g01660.1 // VIT_218s0122g00590.1 // VIT_213s0067g00660.1 // VIT_212s0059g00580.1 // VIT_218s0001g08230.1 // VIT_212s0121g00310.1 // VIT_208s0058g00470.1 // VIT_204s0043g01010.1 // VIT_218s0089g00370.1 // VIT_217s0000g09910.1 // VIT_212s0121g00300.1 // VIT_207s0104g01390.1 // VIT_217s0000g05680.1 // VIT_210s0003g02160.1 // VIT_217s0000…
GO:0000302	P	response to reactive oxygen species	5	261	120	20929	0.019	0.2	// VIT_213s0019g00860.1 // VIT_204s0008g01110.1 // VIT_202s0025g04830.1 // VIT_217s0000g07190.1 // VIT_205s0029g00240.1
GO:0044703	P	multi-organism reproductive process	9	261	315	20929	0.019	0.2	// VIT_212s0028g01640.1 // VIT_212s0028g01650.1 // VIT_204s0044g00730.1 // VIT_218s0089g00370.1 // VIT_201s0011g06080.1 // VIT_219s0014g04470.1 // VIT_211s0037g01210.1 // VIT_219s0014g04090.1 // VIT_205s0020g03240.1
GO:0006605	P	protein targeting	11	261	427	20929	0.02	0.2	// VIT_214s0066g01210.1 // VIT_212s0121g00300.1 // VIT_218s0001g08230.1 // VIT_212s0057g00420.1 // VIT_217s0000g07580.1 // VIT_215s0046g01190.1 // VIT_218s0122g01260.1 // VIT_208s0040g00220.1 // VIT_212s0055g01280.1 // VIT_211s0016g01060.1 // VIT_207s0104g01770.1
GO:0040007	P	growth	10	261	376	20929	0.022	0.22	// VIT_212s0121g00300.1 // VIT_213s0067g00660.1 // VIT_206s0061g01290.1 // VIT_212s0059g00580.1 // VIT_204s0023g01630.1 // VIT_218s0001g09230.1 // VIT_217s0000g05680.1 // VIT_203s0091g00690.1 // VIT_212s0055g01280.1 // VIT_218s0089g00370.1
GO:0006631	P	fatty acid metabolic process	9	261	324	20929	0.023	0.23	// VIT_211s0037g01210.1 // VIT_204s0023g00080.1 // VIT_218s0001g07640.1 // VIT_206s0061g00250.1 // VIT_215s0046g03600.1 // VIT_203s0088g01190.1 // VIT_205s0094g00770.1 // VIT_216s0050g01090.1 // VIT_204s0043g01010.1
GO:1901362	P	organic cyclic compound biosynthetic process	41	261	2391	20929	0.023	0.23	// VIT_201s0026g00940.1 // VIT_218s0122g00590.1 // VIT_204s0023g00080.1 // VIT_206s0080g00360.1 // VIT_207s0031g00670.1 // VIT_205s0049g00410.1 // VIT_207s0031g01770.1 // VIT_214s0128g00030.1 // VIT_204s0023g02430.1 // VIT_204s0008g01860.1 // VIT_218s0089g01300.1 // VIT_204s0008g01110.1 // VIT_204s0043g01010.1 // VIT_207s0005g01210.1 // VIT_217s0000g04850.1 // VIT_207s0031g01710.1 // VIT_213s0067…
GO:0043603	P	cellular amide metabolic process	15	261	670	20929	0.023	0.23	// VIT_217s0000g02940.1 // VIT_219s0093g00350.1 // VIT_217s0000g04680.1 // VIT_207s0141g00270.1 // VIT_208s0040g03040.1 // VIT_208s0032g00760.1 // VIT_215s0046g03600.1 // VIT_204s0023g02430.1 // VIT_204s0079g00690.1 // VIT_217s0000g02930.1 // VIT_201s0011g02750.1 // VIT_212s0035g01220.1 // VIT_219s0027g01150.1 // VIT_204s0008g02270.1 // VIT_217s0000g02950.1
GO:0009743	P	response to carbohydrate	6	261	173	20929	0.024	0.23	// VIT_201s0011g06190.1 // VIT_210s0003g02160.1 // VIT_218s0122g00590.1 // VIT_215s0046g03600.1 // VIT_204s0023g02430.1 // VIT_216s0039g02230.1
GO:0046474	P	glycerophospholipid biosynthetic process	5	261	130	20929	0.026	0.25	// VIT_201s0010g00920.1 // VIT_207s0005g00590.1 // VIT_204s0043g01010.1 // VIT_204s0023g00080.1 // VIT_203s0063g02040.1
GO:0005976	P	polysaccharide metabolic process	13	261	560	20929	0.026	0.25	// VIT_219s0014g05080.1 // VIT_210s0003g02160.1 // VIT_213s0067g00660.1 // VIT_204s0023g00080.1 // VIT_201s0010g00920.1 // VIT_207s0005g00590.1 // VIT_212s0057g00420.1 // VIT_203s0063g02040.1 // VIT_203s0063g02490.1 // VIT_206s0004g07070.1 // VIT_202s0154g00110.1 // VIT_217s0000g09910.1 // VIT_201s0011g00850.1
GO:0019538	P	protein metabolic process	61	261	3872	20929	0.029	0.29	// VIT_206s0009g00370.1 // VIT_218s0072g00820.1 // VIT_217s0000g04680.1 // VIT_218s0122g00590.1 // VIT_212s0142g00760.1 // VIT_212s0028g01650.1 // VIT_204s0044g00730.1 // VIT_215s0046g00360.1 // VIT_218s0001g08230.1 // VIT_212s0121g00310.1 // VIT_216s0148g00020.1 // VIT_204s0023g02430.1 // VIT_206s0004g06840.1 // VIT_201s0011g06080.1 // VIT_216s0098g00950.1 // VIT_219s0014g04470.1 // VIT_203s0038…
GO:0035966	P	response to topologically incorrect protein	5	261	135	20929	0.03	0.29	// VIT_207s0031g00670.1 // VIT_204s0008g01110.1 // VIT_212s0055g01280.1 // VIT_211s0016g01060.1 // VIT_212s0121g00300.1
GO:0005975	P	carbohydrate metabolic process	27	261	1470	20929	0.03	0.29	// VIT_204s0023g00080.1 // VIT_201s0010g00920.1 // VIT_207s0005g00590.1 // VIT_205s0049g00410.1 // VIT_202s0154g00350.1 // VIT_214s0108g00540.1 // VIT_206s0004g07070.1 // VIT_203s0088g01190.1 // VIT_217s0000g09910.1 // VIT_217s0000g02950.1 // VIT_210s0003g02160.1 // VIT_213s0067g00660.1 // VIT_204s0008g03560.1 // VIT_208s0040g00220.1 // VIT_218s0072g00770.1 // VIT_217s0000g02940.1 // VIT_212s0028…
GO:0006644	P	phospholipid metabolic process	9	261	343	20929	0.031	0.3	// VIT_204s0023g00080.1 // VIT_201s0010g00920.1 // VIT_207s0005g00590.1 // VIT_206s0004g06660.1 // VIT_203s0063g02040.1 // VIT_201s0011g00850.1 // VIT_215s0048g02980.1 // VIT_204s0043g01010.1 // VIT_219s0027g01150.1
GO:0007275	P	multicellular organism development	29	261	1613	20929	0.032	0.31	// VIT_201s0026g00940.1 // VIT_215s0048g02900.1 // VIT_202s0012g01660.1 // VIT_218s0122g00590.1 // VIT_213s0067g00660.1 // VIT_212s0059g00580.1 // VIT_218s0001g08230.1 // VIT_212s0121g00310.1 // VIT_208s0058g00470.1 // VIT_204s0043g01010.1 // VIT_217s0000g09910.1 // VIT_212s0121g00300.1 // VIT_210s0003g02160.1 // VIT_217s0000g08760.1 // VIT_219s0027g01150.1 // VIT_214s0081g00200.1 // VIT_204s0008…
GO:0005996	P	monosaccharide metabolic process	6	261	186	20929	0.032	0.31	// VIT_202s0154g00350.1 // VIT_212s0028g01100.1 // VIT_206s0004g06660.1 // VIT_214s0108g00540.1 // VIT_215s0046g03600.1 // VIT_218s0072g00770.1
GO:0046483	P	heterocycle metabolic process	58	261	3675	20929	0.033	0.31	// VIT_201s0026g00940.1 // VIT_218s0122g00590.1 // VIT_204s0023g00080.1 // VIT_206s0080g00360.1 // VIT_207s0005g00590.1 // VIT_205s0049g00410.1 // VIT_202s0154g00350.1 // VIT_213s0158g00320.1 // VIT_214s0108g00540.1 // VIT_204s0023g02430.1 // VIT_204s0008g01860.1 // VIT_218s0089g01300.1 // VIT_203s0038g00230.1 // VIT_204s0008g01110.1 // VIT_204s0043g01010.1 // VIT_217s0000g09910.1 // VIT_217s0000…
GO:0008654	P	phospholipid biosynthetic process	8	261	295	20929	0.035	0.33	// VIT_204s0023g00080.1 // VIT_201s0010g00920.1 // VIT_207s0005g00590.1 // VIT_203s0063g02040.1 // VIT_201s0011g00850.1 // VIT_215s0048g02980.1 // VIT_204s0043g01010.1 // VIT_219s0027g01150.1
GO:0000271	P	polysaccharide biosynthetic process	10	261	411	20929	0.037	0.35	// VIT_219s0014g05080.1 // VIT_213s0067g00660.1 // VIT_204s0023g00080.1 // VIT_201s0010g00920.1 // VIT_207s0005g00590.1 // VIT_212s0057g00420.1 // VIT_203s0063g02040.1 // VIT_206s0004g07070.1 // VIT_217s0000g09910.1 // VIT_201s0011g00850.1
GO:0034641	P	cellular nitrogen compound metabolic process	63	261	4077	20929	0.038	0.36	// VIT_201s0026g00940.1 // VIT_217s0000g04680.1 // VIT_218s0122g00590.1 // VIT_204s0023g00080.1 // VIT_219s0093g00350.1 // VIT_206s0080g00360.1 // VIT_207s0005g00590.1 // VIT_205s0049g00410.1 // VIT_202s0154g00350.1 // VIT_214s0128g00030.1 // VIT_214s0108g00540.1 // VIT_204s0023g02430.1 // VIT_204s0008g01860.1 // VIT_218s0089g01300.1 // VIT_203s0038g00230.1 // VIT_204s0008g01110.1 // VIT_204s0043…
GO:0009889	P	regulation of biosynthetic process	31	261	1784	20929	0.04	0.37	// VIT_201s0026g00940.1 // VIT_218s0122g00590.1 // VIT_206s0080g00360.1 // VIT_207s0031g00670.1 // VIT_205s0049g00410.1 // VIT_203s0088g01190.1 // VIT_204s0023g02430.1 // VIT_218s0089g01300.1 // VIT_204s0008g01110.1 // VIT_204s0043g01010.1 // VIT_207s0005g01210.1 // VIT_217s0000g04850.1 // VIT_207s0031g01710.1 // VIT_205s0020g03240.1 // VIT_212s0059g02770.1 // VIT_210s0071g00660.1 // VIT_207s0031…
GO:0048522	P	positive regulation of cellular process	11	261	479	20929	0.041	0.39	// VIT_203s0132g00340.1 // VIT_218s0001g07700.1 // VIT_212s0028g01640.1 // VIT_212s0028g01650.1 // VIT_210s0003g01940.1 // VIT_217s0000g04380.1 // VIT_201s0011g00850.1 // VIT_218s0122g01260.1 // VIT_204s0008g01110.1 // VIT_204s0043g01010.1 // VIT_217s0000g04400.1
GO:0048585	P	negative regulation of response to stimulus	5	261	148	20929	0.041	0.39	// VIT_212s0055g01280.1 // VIT_214s0066g01210.1 // VIT_218s0122g00590.1 // VIT_212s0057g00420.1 // VIT_211s0016g01060.1
GO:0046394	P	carboxylic acid biosynthetic process	11	261	481	20929	0.042	0.39	// VIT_208s0058g00860.1 // VIT_214s0066g01210.1 // VIT_204s0023g00080.1 // VIT_218s0001g01730.1 // VIT_218s0001g07640.1 // VIT_211s0016g01060.1 // VIT_205s0020g02480.1 // VIT_216s0050g01090.1 // VIT_204s0043g01010.1 // VIT_219s0027g01150.1 // VIT_219s0014g00080.1
GO:0045017	P	glycerolipid biosynthetic process	5	261	149	20929	0.042	0.39	// VIT_201s0010g00920.1 // VIT_207s0005g00590.1 // VIT_204s0043g01010.1 // VIT_204s0023g00080.1 // VIT_203s0063g02040.1
GO:0048513	P	animal organ development	9	261	368	20929	0.045	0.41	// VIT_201s0011g06190.1 // VIT_212s0121g00300.1 // VIT_213s0067g00660.1 // VIT_204s0023g01630.1 // VIT_212s0055g01280.1 // VIT_203s0063g02040.1 // VIT_214s0066g00900.1 // VIT_204s0043g01010.1 // VIT_218s0122g00590.1
GO:0072330	P	monocarboxylic acid biosynthetic process	8	261	311	20929	0.045	0.41	// VIT_208s0058g00860.1 // VIT_214s0066g01210.1 // VIT_204s0023g00080.1 // VIT_218s0001g07640.1 // VIT_216s0050g01090.1 // VIT_204s0043g01010.1 // VIT_211s0016g01060.1 // VIT_219s0014g00080.1
GO:0065008	P	regulation of biological quality	14	261	671	20929	0.045	0.42	// VIT_208s0058g00860.1 // VIT_202s0012g01660.1 // VIT_207s0104g01390.1 // VIT_218s0122g00590.1 // VIT_213s0067g00660.1 // VIT_213s0158g00320.1 // VIT_204s0008g06210.1 // VIT_201s0011g06190.1 // VIT_204s0023g01630.1 // VIT_202s0025g04830.1 // VIT_214s0068g02150.1 // VIT_212s0059g00760.1 // VIT_218s0089g00370.1 // VIT_219s0014g00080.1
GO:0044248	P	cellular catabolic process	17	261	867	20929	0.047	0.43	// VIT_218s0072g00820.1 // VIT_214s0030g00420.1 // VIT_208s0058g00860.1 // VIT_207s0151g00860.1 // VIT_207s0005g02130.1 // VIT_215s0046g03600.1 // VIT_207s0031g00670.1 // VIT_206s0004g06660.1 // VIT_206s0061g00250.1 // VIT_211s0052g00970.1 // VIT_202s0012g01120.1 // VIT_215s0046g01190.1 // VIT_204s0008g03560.1 // VIT_203s0088g01190.1 // VIT_204s0008g01110.1 // VIT_204s0043g01010.1 // VIT_212s0035…
GO:0033692	P	cellular polysaccharide biosynthetic process	9	261	372	20929	0.047	0.43	// VIT_219s0014g05080.1 // VIT_204s0023g00080.1 // VIT_201s0010g00920.1 // VIT_207s0005g00590.1 // VIT_212s0057g00420.1 // VIT_203s0063g02040.1 // VIT_206s0004g07070.1 // VIT_217s0000g09910.1 // VIT_201s0011g00850.1
GO:0009891	P	positive regulation of biosynthetic process	8	261	317	20929	0.049	0.45	// VIT_212s0057g00420.1 // VIT_217s0000g07580.1 // VIT_215s0046g01190.1 // VIT_218s0122g01260.1 // VIT_201s0011g00850.1 // VIT_204s0008g01110.1 // VIT_204s0043g01010.1 // VIT_211s0016g01060.1
GO:1901565	P	organonitrogen compound catabolic process	6	261	207	20929	0.049	0.45	// VIT_214s0030g00420.1 // VIT_208s0058g00860.1 // VIT_202s0012g01120.1 // VIT_215s0046g03600.1 // VIT_204s0043g01010.1 // VIT_212s0035g01220.1
GO:0009250	P	glucan biosynthetic process	7	261	262	20929	0.05	0.45	// VIT_219s0014g05080.1 // VIT_204s0023g00080.1 // VIT_201s0010g00920.1 // VIT_207s0005g00590.1 // VIT_203s0063g02040.1 // VIT_201s0011g00850.1 // VIT_217s0000g09910.1
GO:0044702	P	single organism reproductive process	20	261	1070	20929	0.05	0.45	// VIT_201s0026g00940.1 // VIT_211s0037g01210.1 // VIT_202s0012g01660.1 // VIT_202s0025g02570.1 // VIT_218s0122g00590.1 // VIT_213s0067g00660.1 // VIT_212s0028g01640.1 // VIT_212s0028g01650.1 // VIT_204s0044g00730.1 // VIT_218s0001g08230.1 // VIT_215s0048g02900.1 // VIT_212s0121g00310.1 // VIT_205s0020g03240.1 // VIT_201s0011g06080.1 // VIT_219s0014g04470.1 // VIT_218s0089g00370.1 // VIT_210s0003…
GO:0022414	P	reproductive process	22	261	1218	20929	0.055	0.5	// VIT_201s0026g00940.1 // VIT_215s0048g02900.1 // VIT_202s0012g01660.1 // VIT_218s0122g00590.1 // VIT_213s0067g00660.1 // VIT_212s0028g01650.1 // VIT_204s0044g00730.1 // VIT_218s0001g08230.1 // VIT_212s0121g00310.1 // VIT_201s0011g06080.1 // VIT_219s0014g04470.1 // VIT_218s0089g00370.1 // VIT_210s0003g02160.1 // VIT_205s0029g00240.1 // VIT_219s0027g01150.1 // VIT_212s0028g01640.1 // VIT_211s0037…
GO:0000003	P	reproduction	22	261	1219	20929	0.055	0.5	// VIT_201s0026g00940.1 // VIT_215s0048g02900.1 // VIT_202s0012g01660.1 // VIT_218s0122g00590.1 // VIT_213s0067g00660.1 // VIT_212s0028g01650.1 // VIT_204s0044g00730.1 // VIT_218s0001g08230.1 // VIT_212s0121g00310.1 // VIT_201s0011g06080.1 // VIT_219s0014g04470.1 // VIT_218s0089g00370.1 // VIT_210s0003g02160.1 // VIT_205s0029g00240.1 // VIT_219s0027g01150.1 // VIT_212s0028g01640.1 // VIT_211s0037…
GO:0019684	P	photosynthesis, light reaction	6	261	214	20929	0.055	0.5	// VIT_219s0014g05080.1 // VIT_214s0066g01210.1 // VIT_208s0058g01450.1 // VIT_215s0048g02500.1 // VIT_215s0048g02980.1 // VIT_217s0000g09910.1
GO:0019318	P	hexose metabolic process	5	261	164	20929	0.058	0.53	// VIT_212s0028g01100.1 // VIT_215s0046g03600.1 // VIT_202s0154g00350.1 // VIT_214s0108g00540.1 // VIT_218s0072g00770.1
GO:0006650	P	glycerophospholipid metabolic process	5	261	168	20929	0.063	0.57	// VIT_201s0010g00920.1 // VIT_207s0005g00590.1 // VIT_204s0043g01010.1 // VIT_204s0023g00080.1 // VIT_203s0063g02040.1
GO:0044260	P	cellular macromolecule metabolic process	87	261	6028	20929	0.064	0.57	// VIT_201s0026g00940.1 // VIT_206s0009g00370.1 // VIT_218s0122g00590.1 // VIT_212s0142g00760.1 // VIT_207s0005g00590.1 // VIT_206s0004g06840.1 // VIT_206s0004g07070.1 // VIT_208s0058g01100.1 // VIT_217s0000g04850.1 // VIT_207s0031g01710.1 // VIT_212s0028g01650.1 // VIT_208s0040g00220.1 // VIT_208s0032g00760.1 // VIT_214s0066g01210.1 // VIT_207s0005g02570.1 // VIT_203s0063g02490.1 // VIT_214s0066…
GO:0030001	P	metal ion transport	9	261	399	20929	0.067	0.59	// VIT_218s0001g05040.1 // VIT_208s0058g00860.1 // VIT_202s0025g04830.1 // VIT_203s0017g02170.1 // VIT_206s0004g05070.1 // VIT_214s0068g02150.1 // VIT_218s0089g01300.1 // VIT_205s0077g02190.1 // VIT_202s0241g00100.1
GO:0043170	P	macromolecule metabolic process	95	261	6666	20929	0.068	0.6	// VIT_201s0026g00940.1 // VIT_206s0009g00370.1 // VIT_218s0122g00590.1 // VIT_212s0142g00760.1 // VIT_207s0005g00590.1 // VIT_215s0046g00360.1 // VIT_206s0004g06840.1 // VIT_206s0004g07070.1 // VIT_208s0058g01100.1 // VIT_217s0000g04850.1 // VIT_207s0031g01710.1 // VIT_212s0028g01650.1 // VIT_208s0040g00220.1 // VIT_214s0066g01210.1 // VIT_201s0026g00720.1 // VIT_207s0005g02570.1 // VIT_203s0063…
GO:0019748	P	secondary metabolic process	7	261	283	20929	0.068	0.61	// VIT_207s0005g02130.1 // VIT_207s0031g00670.1 // VIT_205s0049g00410.1 // VIT_211s0052g00970.1 // VIT_215s0046g01190.1 // VIT_204s0008g01110.1 // VIT_204s0043g01010.1
GO:0009657	P	plastid organization	7	261	285	20929	0.07	0.62	// VIT_211s0065g01100.1 // VIT_215s0048g02500.1 // VIT_219s0027g01150.1 // VIT_203s0063g02040.1 // VIT_211s0052g00640.1 // VIT_215s0048g02980.1 // VIT_217s0000g09910.1
GO:0046128	P	purine ribonucleoside metabolic process	6	261	229	20929	0.071	0.63	// VIT_214s0030g00420.1 // VIT_202s0154g00350.1 // VIT_214s0108g00540.1 // VIT_215s0046g03600.1 // VIT_218s0072g00770.1 // VIT_202s0241g00100.1
GO:0042278	P	purine nucleoside metabolic process	6	261	230	20929	0.072	0.64	// VIT_214s0030g00420.1 // VIT_202s0154g00350.1 // VIT_214s0108g00540.1 // VIT_215s0046g03600.1 // VIT_218s0072g00770.1 // VIT_202s0241g00100.1
GO:0006725	P	cellular aromatic compound metabolic process	57	261	3791	20929	0.073	0.64	// VIT_201s0026g00940.1 // VIT_218s0122g00590.1 // VIT_204s0023g00080.1 // VIT_206s0080g00360.1 // VIT_207s0005g00590.1 // VIT_205s0049g00410.1 // VIT_202s0154g00350.1 // VIT_213s0158g00320.1 // VIT_214s0108g00540.1 // VIT_204s0023g02430.1 // VIT_204s0008g01860.1 // VIT_218s0089g01300.1 // VIT_204s0008g01110.1 // VIT_204s0043g01010.1 // VIT_217s0000g09910.1 // VIT_207s0005g01210.1 // VIT_217s0000…
GO:0051641	P	cellular localization	15	261	800	20929	0.08	0.7	// VIT_202s0025g04830.1 // VIT_214s0066g01210.1 // VIT_212s0121g00300.1 // VIT_206s0004g06660.1 // VIT_218s0001g08230.1 // VIT_212s0057g00420.1 // VIT_217s0000g07580.1 // VIT_215s0046g01190.1 // VIT_218s0122g01260.1 // VIT_213s0019g05010.1 // VIT_208s0040g00220.1 // VIT_218s0001g09650.1 // VIT_212s0055g01280.1 // VIT_211s0016g01060.1 // VIT_207s0104g01770.1
GO:1901607	P	alpha-amino acid biosynthetic process	6	261	237	20929	0.081	0.7	// VIT_218s0001g05040.1 // VIT_218s0001g01730.1 // VIT_205s0020g02480.1 // VIT_217s0000g05680.1 // VIT_212s0059g00760.1 // VIT_219s0027g01150.1
GO:0048589	P	developmental growth	7	261	302	20929	0.089	0.77	// VIT_213s0067g00660.1 // VIT_212s0059g00580.1 // VIT_204s0023g01630.1 // VIT_218s0089g00370.1 // VIT_217s0000g05680.1 // VIT_218s0001g09230.1 // VIT_203s0091g00690.1
GO:0046907	P	intracellular transport	13	261	682	20929	0.09	0.78	// VIT_202s0025g04830.1 // VIT_214s0066g01210.1 // VIT_212s0121g00300.1 // VIT_218s0001g08230.1 // VIT_212s0057g00420.1 // VIT_217s0000g07580.1 // VIT_215s0046g01190.1 // VIT_218s0122g01260.1 // VIT_213s0019g05010.1 // VIT_208s0040g00220.1 // VIT_212s0055g01280.1 // VIT_211s0016g01060.1 // VIT_207s0104g01770.1
GO:0006470	P	protein dephosphorylation	5	261	188	20929	0.091	0.79	// VIT_203s0038g00230.1 // VIT_201s0011g06190.1 // VIT_206s0004g06840.1 // VIT_215s0048g02500.1 // VIT_207s0031g02160.1
GO:0009119	P	ribonucleoside metabolic process	6	261	247	20929	0.094	0.81	// VIT_214s0030g00420.1 // VIT_202s0154g00350.1 // VIT_214s0108g00540.1 // VIT_215s0046g03600.1 // VIT_218s0072g00770.1 // VIT_202s0241g00100.1
GO:0046034	P	ATP metabolic process	5	261	192	20929	0.097	0.83	// VIT_215s0046g03600.1 // VIT_202s0241g00100.1 // VIT_202s0154g00350.1 // VIT_214s0108g00540.1 // VIT_218s0072g00770.1
GO:0070727	P	cellular macromolecule localization	12	261	629	20929	0.1	0.86	// VIT_214s0066g01210.1 // VIT_212s0121g00300.1 // VIT_218s0001g08230.1 // VIT_212s0057g00420.1 // VIT_217s0000g07580.1 // VIT_215s0046g01190.1 // VIT_218s0122g01260.1 // VIT_208s0040g00220.1 // VIT_218s0001g09650.1 // VIT_212s0055g01280.1 // VIT_211s0016g01060.1 // VIT_207s0104g01770.1
GO:0071840	P	cellular component organization or biogenesis	37	261	2392	20929	0.1	0.87	// VIT_218s0001g01660.1 // VIT_218s0122g00590.1 // VIT_213s0067g00660.1 // VIT_204s0023g01630.1 // VIT_215s0046g00360.1 // VIT_212s0059g00580.1 // VIT_218s0001g08230.1 // VIT_212s0121g00310.1 // VIT_206s0004g07070.1 // VIT_218s0089g01300.1 // VIT_211s0065g01100.1 // VIT_204s0043g01010.1 // VIT_218s0089g00370.1 // VIT_217s0000g09910.1 // VIT_212s0121g00300.1 // VIT_210s0003g02160.1 // VIT_206s0080…
GO:0009144	P	purine nucleoside triphosphate metabolic process	5	261	198	20929	0.11	0.91	// VIT_215s0046g03600.1 // VIT_202s0241g00100.1 // VIT_202s0154g00350.1 // VIT_214s0108g00540.1 // VIT_218s0072g00770.1
GO:0009205	P	purine ribonucleoside triphosphate metabolic process	5	261	198	20929	0.11	0.91	// VIT_215s0046g03600.1 // VIT_202s0241g00100.1 // VIT_202s0154g00350.1 // VIT_214s0108g00540.1 // VIT_218s0072g00770.1
GO:0009116	P	nucleoside metabolic process	6	261	260	20929	0.11	0.94	// VIT_214s0030g00420.1 // VIT_202s0154g00350.1 // VIT_214s0108g00540.1 // VIT_215s0046g03600.1 // VIT_218s0072g00770.1 // VIT_202s0241g00100.1
GO:0016049	P	cell growth	6	261	260	20929	0.11	0.94	// VIT_212s0121g00300.1 // VIT_213s0067g00660.1 // VIT_212s0059g00580.1 // VIT_204s0023g01630.1 // VIT_212s0055g01280.1 // VIT_218s0089g00370.1
GO:0006518	P	peptide metabolic process	12	261	647	20929	0.12	0.98	// VIT_217s0000g02940.1 // VIT_219s0027g01150.1 // VIT_217s0000g04680.1 // VIT_219s0093g00350.1 // VIT_208s0040g03040.1 // VIT_208s0032g00760.1 // VIT_204s0023g02430.1 // VIT_204s0079g00690.1 // VIT_207s0141g00270.1 // VIT_217s0000g02930.1 // VIT_204s0008g02270.1 // VIT_217s0000g02950.1
GO:0009167	P	purine ribonucleoside monophosphate metabolic process	5	261	211	20929	0.13	1	// VIT_215s0046g03600.1 // VIT_202s0241g00100.1 // VIT_202s0154g00350.1 // VIT_214s0108g00540.1 // VIT_218s0072g00770.1
GO:0044282	P	small molecule catabolic process	7	261	331	20929	0.13	1	// VIT_207s0005g02130.1 // VIT_208s0058g00860.1 // VIT_202s0012g01120.1 // VIT_206s0061g00250.1 // VIT_204s0008g03560.1 // VIT_203s0088g01190.1 // VIT_204s0043g01010.1
GO:0009199	P	ribonucleoside triphosphate metabolic process	5	261	207	20929	0.12	1	// VIT_215s0046g03600.1 // VIT_202s0241g00100.1 // VIT_202s0154g00350.1 // VIT_214s0108g00540.1 // VIT_218s0072g00770.1
GO:0009161	P	ribonucleoside monophosphate metabolic process	5	261	225	20929	0.16	1	// VIT_215s0046g03600.1 // VIT_202s0241g00100.1 // VIT_202s0154g00350.1 // VIT_214s0108g00540.1 // VIT_218s0072g00770.1
GO:0090558	P	plant epidermis development	6	261	297	20929	0.17	1	// VIT_208s0056g00290.1 // VIT_213s0067g00660.1 // VIT_212s0059g00580.1 // VIT_218s0001g08230.1 // VIT_201s0011g00850.1 // VIT_217s0000g09910.1
GO:0000902	P	cell morphogenesis	5	261	270	20929	0.25	1	// VIT_204s0023g01630.1 // VIT_208s0056g00290.1 // VIT_212s0059g00580.1 // VIT_218s0089g00370.1 // VIT_213s0067g00660.1
GO:0006886	P	intracellular protein transport	11	261	597	20929	0.13	1	// VIT_214s0066g01210.1 // VIT_212s0121g00300.1 // VIT_218s0001g08230.1 // VIT_212s0057g00420.1 // VIT_217s0000g07580.1 // VIT_215s0046g01190.1 // VIT_218s0122g01260.1 // VIT_208s0040g00220.1 // VIT_212s0055g01280.1 // VIT_211s0016g01060.1 // VIT_207s0104g01770.1
GO:0018130	P	heterocycle biosynthetic process	33	261	2234	20929	0.18	1	// VIT_201s0026g00940.1 // VIT_218s0122g00590.1 // VIT_204s0023g00080.1 // VIT_206s0080g00360.1 // VIT_207s0031g00670.1 // VIT_205s0049g00410.1 // VIT_214s0128g00030.1 // VIT_204s0023g02430.1 // VIT_204s0008g01860.1 // VIT_218s0089g01300.1 // VIT_204s0008g01110.1 // VIT_204s0043g01010.1 // VIT_207s0005g01210.1 // VIT_217s0000g04850.1 // VIT_207s0031g01710.1 // VIT_218s0001g01730.1 // VIT_205s0020…
GO:0048316	P	seed development	7	261	383	20929	0.21	1	// VIT_201s0026g00940.1 // VIT_215s0048g02900.1 // VIT_210s0003g02160.1 // VIT_218s0122g00590.1 // VIT_218s0001g08230.1 // VIT_212s0121g00310.1 // VIT_202s0025g02570.1
GO:0016070	P	RNA metabolic process	30	261	2561	20929	0.67	1	// VIT_201s0026g00940.1 // VIT_218s0122g00590.1 // VIT_206s0080g00360.1 // VIT_207s0031g00670.1 // VIT_204s0023g02430.1 // VIT_218s0089g01300.1 // VIT_204s0008g01110.1 // VIT_204s0043g01010.1 // VIT_207s0005g01210.1 // VIT_217s0000g04850.1 // VIT_207s0031g01710.1 // VIT_201s0010g00920.1 // VIT_212s0059g02770.1 // VIT_215s0048g02980.1 // VIT_219s0027g01150.1 // VIT_210s0071g00660.1 // VIT_207s0031…
GO:0010556	P	regulation of macromolecule biosynthetic process	25	261	1739	20929	0.26	1	// VIT_201s0026g00940.1 // VIT_218s0122g00590.1 // VIT_206s0080g00360.1 // VIT_207s0031g00670.1 // VIT_204s0023g02430.1 // VIT_218s0089g01300.1 // VIT_204s0008g01110.1 // VIT_204s0043g01010.1 // VIT_207s0005g01210.1 // VIT_217s0000g04850.1 // VIT_207s0031g01710.1 // VIT_208s0032g00760.1 // VIT_212s0059g02770.1 // VIT_210s0071g00660.1 // VIT_207s0031g02160.1 // VIT_217s0000g07580.1 // VIT_205s0020…
GO:0048869	P	cellular developmental process	10	261	600	20929	0.22	1	// VIT_208s0056g00290.1 // VIT_213s0067g00660.1 // VIT_212s0059g00580.1 // VIT_212s0121g00310.1 // VIT_218s0089g00370.1 // VIT_203s0063g02040.1 // VIT_204s0023g01630.1 // VIT_211s0037g01210.1 // VIT_204s0043g01010.1 // VIT_205s0029g00240.1
GO:0010016	P	shoot system morphogenesis	6	261	266	20929	0.12	1	// VIT_218s0001g08230.1 // VIT_204s0023g01630.1 // VIT_203s0063g02040.1 // VIT_201s0011g00850.1 // VIT_204s0043g01010.1 // VIT_217s0000g09910.1
GO:0009653	P	anatomical structure morphogenesis	12	261	792	20929	0.29	1	// VIT_201s0011g06190.1 // VIT_208s0056g00290.1 // VIT_218s0122g00590.1 // VIT_213s0067g00660.1 // VIT_212s0059g00580.1 // VIT_218s0001g08230.1 // VIT_204s0023g01630.1 // VIT_203s0063g02040.1 // VIT_201s0011g00850.1 // VIT_204s0043g01010.1 // VIT_218s0089g00370.1 // VIT_217s0000g09910.1
GO:0042592	P	homeostatic process	6	261	301	20929	0.18	1	// VIT_208s0058g00860.1 // VIT_202s0025g04830.1 // VIT_207s0104g01390.1 // VIT_213s0067g00660.1 // VIT_201s0011g06190.1 // VIT_212s0059g00760.1
GO:2000112	P	regulation of cellular macromolecule biosynthetic process	25	261	1738	20929	0.26	1	// VIT_201s0026g00940.1 // VIT_218s0122g00590.1 // VIT_206s0080g00360.1 // VIT_207s0031g00670.1 // VIT_204s0023g02430.1 // VIT_218s0089g01300.1 // VIT_204s0008g01110.1 // VIT_204s0043g01010.1 // VIT_207s0005g01210.1 // VIT_217s0000g04850.1 // VIT_207s0031g01710.1 // VIT_208s0032g00760.1 // VIT_212s0059g02770.1 // VIT_210s0071g00660.1 // VIT_207s0031g02160.1 // VIT_217s0000g07580.1 // VIT_205s0020…
GO:0019219	P	regulation of nucleobase-containing compound metabolic process	24	261	1709	20929	0.3	1	// VIT_201s0026g00940.1 // VIT_218s0122g00590.1 // VIT_206s0080g00360.1 // VIT_207s0031g00670.1 // VIT_204s0023g02430.1 // VIT_218s0089g01300.1 // VIT_204s0008g01110.1 // VIT_204s0043g01010.1 // VIT_207s0005g01210.1 // VIT_217s0000g04850.1 // VIT_207s0031g01710.1 // VIT_212s0059g02770.1 // VIT_210s0071g00660.1 // VIT_207s0031g02160.1 // VIT_217s0000g07580.1 // VIT_205s0020g03240.1 // VIT_207s0141…
GO:0006461	P	protein complex assembly	5	261	501	20929	0.75	1	// VIT_218s0001g01660.1 // VIT_203s0063g02040.1 // VIT_215s0048g02980.1 // VIT_215s0048g02500.1 // VIT_208s0040g00220.1
GO:0006412	P	translation	5	261	630	20929	0.89	1	// VIT_204s0023g02430.1 // VIT_207s0141g00270.1 // VIT_208s0032g00760.1 // VIT_204s0008g02270.1 // VIT_219s0027g01150.1
GO:0048523	P	negative regulation of cellular process	8	261	434	20929	0.18	1	// VIT_212s0121g00300.1 // VIT_207s0031g00670.1 // VIT_218s0001g08230.1 // VIT_212s0055g01280.1 // VIT_204s0023g02430.1 // VIT_211s0016g01060.1 // VIT_210s0042g01070.1 // VIT_218s0122g00590.1
GO:0006520	P	cellular amino acid metabolic process	5	261	416	20929	0.59	1	// VIT_202s0012g01120.1 // VIT_205s0020g02480.1 // VIT_204s0043g01010.1 // VIT_219s0027g01150.1 // VIT_218s0001g01730.1
GO:0033036	P	macromolecule localization	15	261	887	20929	0.15	1	// VIT_214s0066g01210.1 // VIT_218s0122g00590.1 // VIT_211s0016g05840.1 // VIT_218s0001g08230.1 // VIT_212s0057g00420.1 // VIT_217s0000g07580.1 // VIT_215s0046g01190.1 // VIT_218s0122g01260.1 // VIT_201s0010g03685.1 // VIT_208s0040g00220.1 // VIT_218s0001g09650.1 // VIT_212s0055g01280.1 // VIT_211s0016g01060.1 // VIT_207s0104g01770.1 // VIT_212s0121g00300.1
GO:2001141	P	regulation of RNA biosynthetic process	24	261	1620	20929	0.22	1	// VIT_201s0026g00940.1 // VIT_218s0122g00590.1 // VIT_206s0080g00360.1 // VIT_207s0031g00670.1 // VIT_204s0023g02430.1 // VIT_218s0089g01300.1 // VIT_204s0008g01110.1 // VIT_204s0043g01010.1 // VIT_207s0005g01210.1 // VIT_217s0000g04850.1 // VIT_207s0031g01710.1 // VIT_212s0059g02770.1 // VIT_210s0071g00660.1 // VIT_207s0031g02160.1 // VIT_217s0000g07580.1 // VIT_205s0020g03240.1 // VIT_207s0141…
GO:0016054	P	organic acid catabolic process	5	261	223	20929	0.15	1	// VIT_202s0012g01120.1 // VIT_208s0058g00860.1 // VIT_206s0061g00250.1 // VIT_204s0043g01010.1 // VIT_203s0088g01190.1
GO:0009123	P	nucleoside monophosphate metabolic process	5	261	229	20929	0.16	1	// VIT_215s0046g03600.1 // VIT_202s0241g00100.1 // VIT_202s0154g00350.1 // VIT_214s0108g00540.1 // VIT_218s0072g00770.1
GO:0051188	P	cofactor biosynthetic process	6	261	302	20929	0.18	1	// VIT_204s0023g00080.1 // VIT_206s0080g00890.1 // VIT_211s0052g00640.1 // VIT_204s0043g01010.1 // VIT_215s0048g02980.1 // VIT_202s0241g00100.1
GO:0050793	P	regulation of developmental process	6	261	449	20929	0.49	1	// VIT_201s0011g06190.1 // VIT_218s0122g00590.1 // VIT_213s0067g00660.1 // VIT_212s0055g01280.1 // VIT_217s0000g05680.1 // VIT_208s0058g00470.1
GO:0009888	P	tissue development	11	261	585	20929	0.12	1	// VIT_201s0011g06190.1 // VIT_208s0056g00290.1 // VIT_218s0122g00590.1 // VIT_213s0067g00660.1 // VIT_218s0001g08230.1 // VIT_212s0059g00580.1 // VIT_213s0158g00320.1 // VIT_217s0000g05680.1 // VIT_201s0011g00850.1 // VIT_217s0000g08760.1 // VIT_217s0000g09910.1
GO:0051239	P	regulation of multicellular organismal process	5	261	310	20929	0.35	1	// VIT_201s0011g06190.1 // VIT_212s0055g01280.1 // VIT_218s0122g00590.1 // VIT_213s0067g00660.1 // VIT_208s0058g00470.1
GO:0090567	P	reproductive shoot system development	7	261	467	20929	0.37	1	// VIT_202s0012g01660.1 // VIT_207s0104g01390.1 // VIT_218s0122g00590.1 // VIT_213s0067g00660.1 // VIT_218s0001g08230.1 // VIT_212s0121g00310.1 // VIT_219s0027g01150.1
GO:0090407	P	organophosphate biosynthetic process	10	261	567	20929	0.18	1	// VIT_204s0023g00080.1 // VIT_201s0010g00920.1 // VIT_207s0005g00590.1 // VIT_214s0128g00030.1 // VIT_203s0063g02040.1 // VIT_201s0011g00850.1 // VIT_215s0048g02980.1 // VIT_204s0043g01010.1 // VIT_219s0027g01150.1 // VIT_203s0091g00230.1
GO:0042546	P	cell wall biogenesis	5	261	213	20929	0.13	1	// VIT_218s0001g05040.1 // VIT_205s0020g02480.1 // VIT_210s0003g02160.1 // VIT_206s0004g07070.1 // VIT_212s0057g00420.1
GO:0070271	P	protein complex biogenesis	5	261	503	20929	0.75	1	// VIT_218s0001g01660.1 // VIT_203s0063g02040.1 // VIT_215s0048g02980.1 // VIT_215s0048g02500.1 // VIT_208s0040g00220.1
GO:0009259	P	ribonucleotide metabolic process	6	261	308	20929	0.19	1	// VIT_202s0154g00350.1 // VIT_214s0128g00030.1 // VIT_214s0108g00540.1 // VIT_215s0046g03600.1 // VIT_218s0072g00770.1 // VIT_202s0241g00100.1
GO:0048608	P	reproductive structure development	13	261	865	20929	0.29	1	// VIT_201s0026g00940.1 // VIT_215s0048g02900.1 // VIT_202s0012g01660.1 // VIT_202s0025g02570.1 // VIT_218s0122g00590.1 // VIT_213s0067g00660.1 // VIT_218s0001g08230.1 // VIT_212s0121g00310.1 // VIT_203s0063g01470.1 // VIT_210s0003g02160.1 // VIT_205s0029g00240.1 // VIT_219s0027g01150.1 // VIT_207s0104g01390.1
GO:1901137	P	carbohydrate derivative biosynthetic process	7	261	404	20929	0.24	1	// VIT_214s0128g00030.1 // VIT_216s0039g02230.1 // VIT_205s0020g02480.1 // VIT_216s0098g00950.1 // VIT_208s0040g00220.1 // VIT_218s0001g09650.1 // VIT_211s0016g01060.1
GO:0061458	P	reproductive system development	13	261	865	20929	0.29	1	// VIT_201s0026g00940.1 // VIT_215s0048g02900.1 // VIT_202s0012g01660.1 // VIT_202s0025g02570.1 // VIT_218s0122g00590.1 // VIT_213s0067g00660.1 // VIT_218s0001g08230.1 // VIT_212s0121g00310.1 // VIT_203s0063g01470.1 // VIT_210s0003g02160.1 // VIT_205s0029g00240.1 // VIT_219s0027g01150.1 // VIT_207s0104g01390.1
GO:0034622	P	cellular macromolecular complex assembly	5	261	515	20929	0.77	1	// VIT_218s0001g01660.1 // VIT_203s0063g02040.1 // VIT_215s0048g02980.1 // VIT_215s0048g02500.1 // VIT_208s0040g00220.1
GO:0072521	P	purine-containing compound metabolic process	6	261	272	20929	0.13	1	// VIT_214s0030g00420.1 // VIT_202s0154g00350.1 // VIT_214s0108g00540.1 // VIT_215s0046g03600.1 // VIT_218s0072g00770.1 // VIT_202s0241g00100.1
GO:2000026	P	regulation of multicellular organismal development	5	261	297	20929	0.32	1	// VIT_201s0011g06190.1 // VIT_212s0055g01280.1 // VIT_218s0122g00590.1 // VIT_213s0067g00660.1 // VIT_208s0058g00470.1
GO:0043623	P	cellular protein complex assembly	5	261	414	20929	0.59	1	// VIT_218s0001g01660.1 // VIT_203s0063g02040.1 // VIT_215s0048g02980.1 // VIT_215s0048g02500.1 // VIT_208s0040g00220.1
GO:0006996	P	organelle organization	12	261	1394	20929	0.93	1	// VIT_218s0001g05040.1 // VIT_211s0065g01100.1 // VIT_218s0122g00590.1 // VIT_205s0029g00240.1 // VIT_212s0121g00310.1 // VIT_219s0027g01150.1 // VIT_203s0063g02040.1 // VIT_215s0048g02500.1 // VIT_218s0089g01300.1 // VIT_211s0052g00640.1 // VIT_215s0048g02980.1 // VIT_217s0000g09910.1
GO:0006259	P	DNA metabolic process	5	261	641	20929	0.9	1	// VIT_201s0011g02750.1 // VIT_207s0005g00590.1 // VIT_219s0014g04090.1 // VIT_217s0000g09910.1 // VIT_214s0006g02630.1
GO:0048580	P	regulation of post-embryonic development	5	261	257	20929	0.22	1	// VIT_201s0011g06190.1 // VIT_212s0055g01280.1 // VIT_218s0122g00590.1 // VIT_213s0067g00660.1 // VIT_208s0058g00470.1
GO:0008104	P	protein localization	11	261	740	20929	0.32	1	// VIT_214s0066g01210.1 // VIT_212s0121g00300.1 // VIT_218s0001g08230.1 // VIT_212s0057g00420.1 // VIT_217s0000g07580.1 // VIT_215s0046g01190.1 // VIT_218s0122g01260.1 // VIT_208s0040g00220.1 // VIT_212s0055g01280.1 // VIT_211s0016g01060.1 // VIT_207s0104g01770.1
GO:0048519	P	negative regulation of biological process	10	261	607	20929	0.23	1	// VIT_214s0066g01210.1 // VIT_218s0122g00590.1 // VIT_207s0031g00670.1 // VIT_218s0001g08230.1 // VIT_212s0057g00420.1 // VIT_212s0055g01280.1 // VIT_204s0023g02430.1 // VIT_211s0016g01060.1 // VIT_210s0042g01070.1 // VIT_212s0121g00300.1
GO:0045184	P	establishment of protein localization	11	261	709	20929	0.28	1	// VIT_214s0066g01210.1 // VIT_212s0121g00300.1 // VIT_218s0001g08230.1 // VIT_212s0057g00420.1 // VIT_217s0000g07580.1 // VIT_215s0046g01190.1 // VIT_218s0122g01260.1 // VIT_208s0040g00220.1 // VIT_212s0055g01280.1 // VIT_211s0016g01060.1 // VIT_207s0104g01770.1
GO:0003006	P	developmental process involved in reproduction	15	261	1005	20929	0.28	1	// VIT_201s0026g00940.1 // VIT_215s0048g02900.1 // VIT_202s0012g01660.1 // VIT_202s0025g02570.1 // VIT_218s0122g00590.1 // VIT_213s0067g00660.1 // VIT_218s0001g08230.1 // VIT_212s0121g00310.1 // VIT_203s0063g01470.1 // VIT_211s0037g01210.1 // VIT_218s0089g00370.1 // VIT_210s0003g02160.1 // VIT_205s0029g00240.1 // VIT_219s0027g01150.1 // VIT_207s0104g01390.1
GO:1901566	P	organonitrogen compound biosynthetic process	19	261	1328	20929	0.3	1	// VIT_218s0001g05040.1 // VIT_207s0141g00270.1 // VIT_204s0023g00080.1 // VIT_218s0001g01730.1 // VIT_202s0033g01315.1 // VIT_205s0049g00410.1 // VIT_214s0128g00030.1 // VIT_217s0000g05680.1 // VIT_206s0080g00890.1 // VIT_208s0032g00760.1 // VIT_205s0020g02480.1 // VIT_204s0023g02430.1 // VIT_204s0008g01860.1 // VIT_218s0001g09650.1 // VIT_215s0048g02980.1 // VIT_212s0059g00760.1 // VIT_204s0043…
GO:0022607	P	cellular component assembly	8	261	717	20929	0.67	1	// VIT_218s0001g01660.1 // VIT_213s0067g00660.1 // VIT_206s0080g00890.1 // VIT_215s0048g02500.1 // VIT_203s0063g02040.1 // VIT_208s0040g00220.1 // VIT_211s0052g00640.1 // VIT_215s0048g02980.1
GO:0009141	P	nucleoside triphosphate metabolic process	5	261	211	20929	0.13	1	// VIT_215s0046g03600.1 // VIT_202s0241g00100.1 // VIT_202s0154g00350.1 // VIT_214s0108g00540.1 // VIT_218s0072g00770.1
GO:0097659	P	nucleic acid-templated transcription	24	261	1791	20929	0.39	1	// VIT_201s0026g00940.1 // VIT_218s0122g00590.1 // VIT_206s0080g00360.1 // VIT_207s0031g00670.1 // VIT_204s0023g02430.1 // VIT_218s0089g01300.1 // VIT_204s0008g01110.1 // VIT_204s0043g01010.1 // VIT_207s0005g01210.1 // VIT_217s0000g04850.1 // VIT_207s0031g01710.1 // VIT_212s0059g02770.1 // VIT_210s0071g00660.1 // VIT_207s0031g02160.1 // VIT_217s0000g07580.1 // VIT_205s0020g03240.1 // VIT_207s0141…
GO:0006812	P	cation transport	11	261	616	20929	0.15	1	// VIT_218s0001g05040.1 // VIT_208s0058g00860.1 // VIT_202s0025g04830.1 // VIT_202s0033g01315.1 // VIT_201s0011g00530.1 // VIT_203s0017g02170.1 // VIT_206s0004g05070.1 // VIT_214s0068g02150.1 // VIT_218s0089g01300.1 // VIT_205s0077g02190.1 // VIT_202s0241g00100.1
GO:0034654	P	nucleobase-containing compound biosynthetic process	25	261	2055	20929	0.58	1	// VIT_201s0026g00940.1 // VIT_218s0122g00590.1 // VIT_206s0080g00360.1 // VIT_207s0031g00670.1 // VIT_214s0128g00030.1 // VIT_204s0023g02430.1 // VIT_218s0089g01300.1 // VIT_204s0008g01110.1 // VIT_204s0043g01010.1 // VIT_207s0005g01210.1 // VIT_217s0000g04850.1 // VIT_207s0031g01710.1 // VIT_212s0059g02770.1 // VIT_210s0071g00660.1 // VIT_207s0031g02160.1 // VIT_217s0000g07580.1 // VIT_205s0020…
GO:0044271	P	cellular nitrogen compound biosynthetic process	34	261	2736	20929	0.54	1	// VIT_201s0026g00940.1 // VIT_218s0122g00590.1 // VIT_204s0023g00080.1 // VIT_206s0080g00360.1 // VIT_207s0031g00670.1 // VIT_205s0049g00410.1 // VIT_214s0128g00030.1 // VIT_204s0023g02430.1 // VIT_204s0008g01860.1 // VIT_218s0089g01300.1 // VIT_204s0008g01110.1 // VIT_204s0043g01010.1 // VIT_207s0005g01210.1 // VIT_217s0000g04850.1 // VIT_207s0031g01710.1 // VIT_218s0001g01730.1 // VIT_208s0032…
GO:0010154	P	fruit development	7	261	395	20929	0.23	1	// VIT_201s0026g00940.1 // VIT_215s0048g02900.1 // VIT_210s0003g02160.1 // VIT_218s0122g00590.1 // VIT_218s0001g08230.1 // VIT_212s0121g00310.1 // VIT_202s0025g02570.1
GO:0006355	P	regulation of transcription, DNA-templated	24	261	1619	20929	0.22	1	// VIT_201s0026g00940.1 // VIT_218s0122g00590.1 // VIT_206s0080g00360.1 // VIT_207s0031g00670.1 // VIT_204s0023g02430.1 // VIT_218s0089g01300.1 // VIT_204s0008g01110.1 // VIT_204s0043g01010.1 // VIT_207s0005g01210.1 // VIT_217s0000g04850.1 // VIT_207s0031g01710.1 // VIT_212s0059g02770.1 // VIT_210s0071g00660.1 // VIT_207s0031g02160.1 // VIT_217s0000g07580.1 // VIT_205s0020g03240.1 // VIT_207s0141…
GO:0006351	P	transcription, DNA-templated	24	261	1790	20929	0.39	1	// VIT_201s0026g00940.1 // VIT_218s0122g00590.1 // VIT_206s0080g00360.1 // VIT_207s0031g00670.1 // VIT_204s0023g02430.1 // VIT_218s0089g01300.1 // VIT_204s0008g01110.1 // VIT_204s0043g01010.1 // VIT_207s0005g01210.1 // VIT_217s0000g04850.1 // VIT_207s0031g01710.1 // VIT_212s0059g02770.1 // VIT_210s0071g00660.1 // VIT_207s0031g02160.1 // VIT_217s0000g07580.1 // VIT_205s0020g03240.1 // VIT_207s0141…
GO:0032774	P	RNA biosynthetic process	24	261	1794	20929	0.39	1	// VIT_201s0026g00940.1 // VIT_218s0122g00590.1 // VIT_206s0080g00360.1 // VIT_207s0031g00670.1 // VIT_204s0023g02430.1 // VIT_218s0089g01300.1 // VIT_204s0008g01110.1 // VIT_204s0043g01010.1 // VIT_207s0005g01210.1 // VIT_217s0000g04850.1 // VIT_207s0031g01710.1 // VIT_212s0059g02770.1 // VIT_210s0071g00660.1 // VIT_207s0031g02160.1 // VIT_217s0000g07580.1 // VIT_205s0020g03240.1 // VIT_207s0141…
GO:0030154	P	cell differentiation	8	261	463	20929	0.23	1	// VIT_208s0056g00290.1 // VIT_213s0067g00660.1 // VIT_212s0059g00580.1 // VIT_218s0089g00370.1 // VIT_203s0063g02040.1 // VIT_211s0037g01210.1 // VIT_204s0043g01010.1 // VIT_205s0029g00240.1
GO:0006139	P	nucleobase-containing compound metabolic process	45	261	3456	20929	0.4	1	// VIT_201s0026g00940.1 // VIT_218s0122g00590.1 // VIT_206s0080g00360.1 // VIT_207s0005g00590.1 // VIT_202s0154g00350.1 // VIT_214s0128g00030.1 // VIT_214s0108g00540.1 // VIT_204s0023g02430.1 // VIT_218s0089g01300.1 // VIT_204s0008g01110.1 // VIT_204s0043g01010.1 // VIT_217s0000g09910.1 // VIT_207s0005g01210.1 // VIT_217s0000g04850.1 // VIT_207s0031g01710.1 // VIT_205s0020g03240.1 // VIT_201s0010…
GO:0043933	P	macromolecular complex subunit organization	7	261	914	20929	0.94	1	// VIT_218s0001g01660.1 // VIT_218s0122g00590.1 // VIT_208s0040g00220.1 // VIT_215s0048g02500.1 // VIT_203s0063g02040.1 // VIT_218s0089g01300.1 // VIT_215s0048g02980.1
GO:0006508	P	proteolysis	10	261	882	20929	0.66	1	// VIT_207s0005g02130.1 // VIT_217s0000g04680.1 // VIT_215s0046g00360.1 // VIT_218s0072g00820.1 // VIT_218s0001g08230.1 // VIT_201s0011g04900.1 // VIT_216s0098g00950.1 // VIT_218s0001g15550.1 // VIT_210s0042g01070.1 // VIT_211s0037g00800.1
GO:1903506	P	regulation of nucleic acid-templated transcription	24	261	1620	20929	0.22	1	// VIT_201s0026g00940.1 // VIT_218s0122g00590.1 // VIT_206s0080g00360.1 // VIT_207s0031g00670.1 // VIT_204s0023g02430.1 // VIT_218s0089g01300.1 // VIT_204s0008g01110.1 // VIT_204s0043g01010.1 // VIT_207s0005g01210.1 // VIT_217s0000g04850.1 // VIT_207s0031g01710.1 // VIT_212s0059g02770.1 // VIT_210s0071g00660.1 // VIT_207s0031g02160.1 // VIT_217s0000g07580.1 // VIT_205s0020g03240.1 // VIT_207s0141…
GO:0051252	P	regulation of RNA metabolic process	24	261	1633	20929	0.23	1	// VIT_201s0026g00940.1 // VIT_218s0122g00590.1 // VIT_206s0080g00360.1 // VIT_207s0031g00670.1 // VIT_204s0023g02430.1 // VIT_218s0089g01300.1 // VIT_204s0008g01110.1 // VIT_204s0043g01010.1 // VIT_207s0005g01210.1 // VIT_217s0000g04850.1 // VIT_207s0031g01710.1 // VIT_212s0059g02770.1 // VIT_210s0071g00660.1 // VIT_207s0031g02160.1 // VIT_217s0000g07580.1 // VIT_205s0020g03240.1 // VIT_207s0141…
GO:0032989	P	cellular component morphogenesis	5	261	293	20929	0.31	1	// VIT_204s0023g01630.1 // VIT_208s0056g00290.1 // VIT_212s0059g00580.1 // VIT_218s0089g00370.1 // VIT_213s0067g00660.1
GO:0034613	P	cellular protein localization	11	261	617	20929	0.15	1	// VIT_214s0066g01210.1 // VIT_212s0121g00300.1 // VIT_218s0001g08230.1 // VIT_212s0057g00420.1 // VIT_217s0000g07580.1 // VIT_215s0046g01190.1 // VIT_218s0122g01260.1 // VIT_208s0040g00220.1 // VIT_212s0055g01280.1 // VIT_211s0016g01060.1 // VIT_207s0104g01770.1
GO:0009059	P	macromolecule biosynthetic process	40	261	3078	20929	0.42	1	// VIT_201s0026g00940.1 // VIT_218s0122g00590.1 // VIT_204s0023g00080.1 // VIT_206s0080g00360.1 // VIT_207s0005g00590.1 // VIT_218s0001g08230.1 // VIT_204s0023g02430.1 // VIT_206s0004g07070.1 // VIT_218s0089g01300.1 // VIT_204s0008g01110.1 // VIT_204s0043g01010.1 // VIT_217s0000g09910.1 // VIT_207s0005g01210.1 // VIT_217s0000g04850.1 // VIT_207s0031g01710.1 // VIT_213s0067g00660.1 // VIT_207s0031…
GO:0051171	P	regulation of nitrogen compound metabolic process	25	261	1790	20929	0.31	1	// VIT_201s0026g00940.1 // VIT_218s0122g00590.1 // VIT_206s0080g00360.1 // VIT_207s0031g00670.1 // VIT_204s0023g02430.1 // VIT_218s0089g01300.1 // VIT_204s0008g01110.1 // VIT_204s0043g01010.1 // VIT_207s0005g01210.1 // VIT_217s0000g04850.1 // VIT_207s0031g01710.1 // VIT_208s0032g00760.1 // VIT_212s0059g02770.1 // VIT_210s0071g00660.1 // VIT_207s0031g02160.1 // VIT_217s0000g07580.1 // VIT_205s0020…
GO:0051649	P	establishment of localization in cell	13	261	756	20929	0.16	1	// VIT_202s0025g04830.1 // VIT_214s0066g01210.1 // VIT_212s0121g00300.1 // VIT_218s0001g08230.1 // VIT_212s0057g00420.1 // VIT_217s0000g07580.1 // VIT_215s0046g01190.1 // VIT_218s0122g01260.1 // VIT_213s0019g05010.1 // VIT_208s0040g00220.1 // VIT_212s0055g01280.1 // VIT_211s0016g01060.1 // VIT_207s0104g01770.1
GO:0048437	P	floral organ development	6	261	279	20929	0.14	1	// VIT_202s0012g01660.1 // VIT_207s0104g01390.1 // VIT_213s0067g00660.1 // VIT_218s0001g08230.1 // VIT_212s0121g00310.1 // VIT_219s0027g01150.1
GO:0043043	P	peptide biosynthetic process	5	261	635	20929	0.9	1	// VIT_204s0023g02430.1 // VIT_207s0141g00270.1 // VIT_208s0032g00760.1 // VIT_204s0008g02270.1 // VIT_219s0027g01150.1
GO:0006163	P	purine nucleotide metabolic process	5	261	251	20929	0.21	1	// VIT_215s0046g03600.1 // VIT_202s0241g00100.1 // VIT_202s0154g00350.1 // VIT_214s0108g00540.1 // VIT_218s0072g00770.1
GO:0019438	P	aromatic compound biosynthetic process	34	261	2270	20929	0.15	1	// VIT_201s0026g00940.1 // VIT_218s0122g00590.1 // VIT_204s0023g00080.1 // VIT_206s0080g00360.1 // VIT_207s0031g00670.1 // VIT_205s0049g00410.1 // VIT_214s0128g00030.1 // VIT_204s0023g02430.1 // VIT_204s0008g01860.1 // VIT_218s0089g01300.1 // VIT_204s0008g01110.1 // VIT_204s0043g01010.1 // VIT_207s0005g01210.1 // VIT_217s0000g04850.1 // VIT_207s0031g01710.1 // VIT_218s0001g01730.1 // VIT_206s0080…
GO:0016043	P	cellular component organization	33	261	2195	20929	0.15	1	// VIT_218s0001g01660.1 // VIT_218s0122g00590.1 // VIT_213s0067g00660.1 // VIT_215s0046g00360.1 // VIT_212s0059g00580.1 // VIT_218s0001g08230.1 // VIT_212s0121g00310.1 // VIT_204s0023g01630.1 // VIT_218s0089g01300.1 // VIT_211s0065g01100.1 // VIT_218s0089g00370.1 // VIT_217s0000g09910.1 // VIT_212s0121g00300.1 // VIT_210s0003g02160.1 // VIT_206s0080g00890.1 // VIT_205s0029g00240.1 // VIT_211s0052…
GO:0065003	P	macromolecular complex assembly	5	261	543	20929	0.81	1	// VIT_218s0001g01660.1 // VIT_203s0063g02040.1 // VIT_215s0048g02980.1 // VIT_215s0048g02500.1 // VIT_208s0040g00220.1
GO:0009150	P	purine ribonucleotide metabolic process	5	261	234	20929	0.17	1	// VIT_215s0046g03600.1 // VIT_202s0241g00100.1 // VIT_202s0154g00350.1 // VIT_214s0108g00540.1 // VIT_218s0072g00770.1
GO:0016311	P	dephosphorylation	5	261	235	20929	0.18	1	// VIT_203s0038g00230.1 // VIT_201s0011g06190.1 // VIT_206s0004g06840.1 // VIT_215s0048g02500.1 // VIT_207s0031g02160.1
GO:0009791	P	post-embryonic development	18	261	1074	20929	0.13	1	// VIT_201s0026g00940.1 // VIT_215s0048g02900.1 // VIT_202s0012g01660.1 // VIT_202s0025g02570.1 // VIT_218s0122g00590.1 // VIT_213s0067g00660.1 // VIT_218s0001g08230.1 // VIT_201s0011g06190.1 // VIT_212s0121g00310.1 // VIT_203s0063g01470.1 // VIT_208s0058g00470.1 // VIT_212s0055g01280.1 // VIT_210s0003g02160.1 // VIT_205s0029g00240.1 // VIT_201s0011g00850.1 // VIT_219s0027g01150.1 // VIT_217s0000…
GO:0009790	P	embryo development	6	261	357	20929	0.29	1	// VIT_201s0026g00940.1 // VIT_201s0011g06190.1 // VIT_210s0003g02160.1 // VIT_218s0122g00590.1 // VIT_212s0121g00310.1 // VIT_217s0000g08760.1
GO:0034645	P	cellular macromolecule biosynthetic process	39	261	3033	20929	0.45	1	// VIT_201s0026g00940.1 // VIT_218s0122g00590.1 // VIT_204s0023g00080.1 // VIT_206s0080g00360.1 // VIT_207s0005g00590.1 // VIT_218s0001g08230.1 // VIT_204s0023g02430.1 // VIT_206s0004g07070.1 // VIT_218s0089g01300.1 // VIT_204s0008g01110.1 // VIT_204s0043g01010.1 // VIT_217s0000g09910.1 // VIT_207s0005g01210.1 // VIT_217s0000g04850.1 // VIT_207s0031g01710.1 // VIT_207s0031g00670.1 // VIT_211s0016…
GO:0009126	P	purine nucleoside monophosphate metabolic process	5	261	211	20929	0.13	1	// VIT_215s0046g03600.1 // VIT_202s0241g00100.1 // VIT_202s0154g00350.1 // VIT_214s0108g00540.1 // VIT_218s0072g00770.1
GO:0055085	P	transmembrane transport	14	261	862	20929	0.19	1	// VIT_215s0046g02390.1 // VIT_219s0014g02450.1 // VIT_205s0049g00940.1 // VIT_204s0023g03570.1 // VIT_202s0033g01315.1 // VIT_215s0048g01090.1 // VIT_202s0012g01250.1 // VIT_202s0012g01660.1 // VIT_203s0017g02170.1 // VIT_206s0004g05070.1 // VIT_218s0089g01300.1 // VIT_201s0127g00070.1 // VIT_210s0003g02540.1 // VIT_213s0019g05010.1
GO:0043604	P	amide biosynthetic process	5	261	640	20929	0.9	1	// VIT_204s0023g02430.1 // VIT_207s0141g00270.1 // VIT_208s0032g00760.1 // VIT_204s0008g02270.1 // VIT_219s0027g01150.1
GO:0031326	P	regulation of cellular biosynthetic process	27	261	1754	20929	0.15	1	// VIT_201s0026g00940.1 // VIT_218s0122g00590.1 // VIT_206s0080g00360.1 // VIT_207s0031g00670.1 // VIT_205s0049g00410.1 // VIT_203s0088g01190.1 // VIT_204s0023g02430.1 // VIT_218s0089g01300.1 // VIT_204s0008g01110.1 // VIT_204s0043g01010.1 // VIT_207s0005g01210.1 // VIT_217s0000g04850.1 // VIT_207s0031g01710.1 // VIT_208s0032g00760.1 // VIT_212s0059g02770.1 // VIT_210s0071g00660.1 // VIT_207s0031…
GO:0090304	P	nucleic acid metabolic process	35	261	2982	20929	0.68	1	// VIT_201s0026g00940.1 // VIT_218s0122g00590.1 // VIT_206s0080g00360.1 // VIT_207s0005g00590.1 // VIT_204s0023g02430.1 // VIT_218s0089g01300.1 // VIT_204s0008g01110.1 // VIT_204s0043g01010.1 // VIT_217s0000g09910.1 // VIT_207s0005g01210.1 // VIT_217s0000g04850.1 // VIT_214s0006g02630.1 // VIT_201s0010g00920.1 // VIT_207s0031g00670.1 // VIT_212s0059g02770.1 // VIT_215s0048g02980.1 // VIT_219s0027…
GO:0071822	P	protein complex subunit organization	5	261	530	20929	0.79	1	// VIT_218s0001g01660.1 // VIT_203s0063g02040.1 // VIT_215s0048g02980.1 // VIT_215s0048g02500.1 // VIT_208s0040g00220.1
GO:0071554	P	cell wall organization or biogenesis	8	261	579	20929	0.44	1	// VIT_218s0001g05040.1 // VIT_210s0003g02160.1 // VIT_213s0067g00660.1 // VIT_215s0046g00360.1 // VIT_212s0057g00420.1 // VIT_205s0020g02480.1 // VIT_206s0004g07070.1 // VIT_218s0001g09650.1
GO:0010467	P	gene expression	31	261	2876	20929	0.83	1	// VIT_201s0026g00940.1 // VIT_217s0000g04680.1 // VIT_218s0122g00590.1 // VIT_206s0080g00360.1 // VIT_207s0031g00670.1 // VIT_204s0023g02430.1 // VIT_218s0089g01300.1 // VIT_204s0008g01110.1 // VIT_204s0043g01010.1 // VIT_207s0005g01210.1 // VIT_217s0000g04850.1 // VIT_207s0031g01710.1 // VIT_208s0032g00760.1 // VIT_212s0059g02770.1 // VIT_215s0048g02980.1 // VIT_219s0027g01150.1 // VIT_204s0008…
GO:0009908	P	flower development	7	261	460	20929	0.35	1	// VIT_202s0012g01660.1 // VIT_207s0104g01390.1 // VIT_218s0122g00590.1 // VIT_213s0067g00660.1 // VIT_218s0001g08230.1 // VIT_212s0121g00310.1 // VIT_219s0027g01150.1
GO:0010468	P	regulation of gene expression	26	261	1775	20929	0.23	1	// VIT_201s0026g00940.1 // VIT_218s0122g00590.1 // VIT_206s0080g00360.1 // VIT_207s0031g00670.1 // VIT_204s0023g02430.1 // VIT_218s0089g01300.1 // VIT_204s0008g01110.1 // VIT_204s0043g01010.1 // VIT_207s0005g01210.1 // VIT_217s0000g04850.1 // VIT_207s0031g01710.1 // VIT_205s0020g03240.1 // VIT_212s0059g02770.1 // VIT_210s0071g00660.1 // VIT_207s0031g02160.1 // VIT_217s0000g07580.1 // VIT_208s0032…
GO:0048438	P	floral whorl development	5	261	235	20929	0.18	1	// VIT_207s0104g01390.1 // VIT_202s0012g01660.1 // VIT_218s0001g08230.1 // VIT_219s0027g01150.1 // VIT_213s0067g00660.1
GO:0044085	P	cellular component biogenesis	15	261	1036	20929	0.32	1	// VIT_218s0001g05040.1 // VIT_218s0001g01660.1 // VIT_210s0003g02160.1 // VIT_213s0067g00660.1 // VIT_206s0080g00890.1 // VIT_215s0048g02500.1 // VIT_205s0020g02480.1 // VIT_203s0063g02040.1 // VIT_212s0057g00420.1 // VIT_206s0004g07070.1 // VIT_208s0040g00220.1 // VIT_211s0052g00640.1 // VIT_204s0043g01010.1 // VIT_215s0048g02980.1 // VIT_204s0008g02270.1
GO:0015031	P	protein transport	11	261	705	20929	0.27	1	// VIT_214s0066g01210.1 // VIT_212s0121g00300.1 // VIT_218s0001g08230.1 // VIT_212s0057g00420.1 // VIT_217s0000g07580.1 // VIT_215s0046g01190.1 // VIT_218s0122g01260.1 // VIT_208s0040g00220.1 // VIT_212s0055g01280.1 // VIT_211s0016g01060.1 // VIT_207s0104g01770.1
GO:0004713	F	protein tyrosine kinase activity	26	261	134	20929	8.8e-22	4.3e-19	// VIT_212s0142g00760.1 // VIT_212s0028g01650.1 // VIT_204s0044g00730.1 // VIT_218s0001g08230.1 // VIT_212s0121g00310.1 // VIT_216s0148g00020.1 // VIT_201s0011g06080.1 // VIT_206s0004g07070.1 // VIT_216s0148g00060.1 // VIT_218s0001g11240.1 // VIT_214s0006g02630.1 // VIT_211s0016g01060.1 // VIT_210s0003g01940.1 // VIT_218s0001g07700.1 // VIT_212s0028g01640.1 // VIT_212s0055g01280.1 // VIT_216s0148…
GO:0004871	F	signal transducer activity	20	261	194	20929	2.5e-12	6e-10	// VIT_201s0026g00940.1 // VIT_201s0011g06190.1 // VIT_203s0132g00340.1 // VIT_218s0001g07700.1 // VIT_212s0028g01640.1 // VIT_212s0028g01650.1 // VIT_213s0067g03430.1 // VIT_206s0004g06660.1 // VIT_218s0001g08230.1 // VIT_212s0121g00310.1 // VIT_217s0000g07580.1 // VIT_213s0067g03490.1 // VIT_205s0020g03240.1 // VIT_210s0003g01940.1 // VIT_217s0000g04380.1 // VIT_218s0122g01260.1 // VIT_212s0055…
GO:0004702	F	receptor signaling protein serine/threonine kinase activity	8	261	19	20929	8.6e-10	1.1e-07	// VIT_203s0132g00340.1 // VIT_218s0001g07700.1 // VIT_212s0028g01640.1 // VIT_212s0028g01650.1 // VIT_210s0003g01940.1 // VIT_217s0000g04380.1 // VIT_218s0122g01260.1 // VIT_217s0000g04400.1
GO:0005057	F	receptor signaling protein activity	8	261	19	20929	8.6e-10	1.1e-07	// VIT_203s0132g00340.1 // VIT_218s0001g07700.1 // VIT_212s0028g01640.1 // VIT_212s0028g01650.1 // VIT_210s0003g01940.1 // VIT_217s0000g04380.1 // VIT_218s0122g01260.1 // VIT_217s0000g04400.1
GO:0016628	F	oxidoreductase activity, acting on the CH-CH group of donors, NAD or NADP as acceptor	7	261	26	20929	1.3e-07	1.3e-05	// VIT_210s0003g01940.1 // VIT_218s0001g08230.1 // VIT_212s0121g00310.1 // VIT_203s0017g02170.1 // VIT_206s0004g05070.1 // VIT_217s0000g08760.1 // VIT_218s0072g00770.1
GO:0016627	F	oxidoreductase activity, acting on the CH-CH group of donors	9	261	64	20929	2.8e-07	2.3e-05	// VIT_210s0003g01940.1 // VIT_218s0001g08230.1 // VIT_212s0121g00310.1 // VIT_203s0017g02170.1 // VIT_204s0008g01860.1 // VIT_206s0004g05070.1 // VIT_217s0000g08760.1 // VIT_219s0014g00080.1 // VIT_218s0072g00770.1
GO:0004674	F	protein serine/threonine kinase activity	34	261	1056	20929	6.2e-07	4.3e-05	// VIT_212s0121g00300.1 // VIT_212s0028g01650.1 // VIT_204s0044g00730.1 // VIT_217s0053g00405.1 // VIT_218s0001g08230.1 // VIT_212s0121g00310.1 // VIT_216s0148g00020.1 // VIT_201s0011g06080.1 // VIT_206s0004g07070.1 // VIT_219s0014g04470.1 // VIT_216s0148g00060.1 // VIT_218s0001g11240.1 // VIT_214s0006g02630.1 // VIT_203s0132g00340.1 // VIT_205s0020g03240.1 // VIT_217s0000g05680.1 // VIT_217s0000…
GO:0016491	F	oxidoreductase activity	47	261	1916	20929	7.1e-06	0.00031	// VIT_218s0001g01660.1 // VIT_215s0048g02900.1 // VIT_204s0023g00080.1 // VIT_205s0062g00980.1 // VIT_205s0049g00410.1 // VIT_202s0154g00350.1 // VIT_218s0001g08230.1 // VIT_212s0121g00310.1 // VIT_204s0008g01860.1 // VIT_206s0004g05070.1 // VIT_203s0088g01190.1 // VIT_204s0043g01010.1 // VIT_216s0050g01090.1 // VIT_212s0059g01380.1 // VIT_207s0104g01390.1 // VIT_213s0067g00660.1 // VIT_206s0004…
GO:0060089	F	molecular transducer activity	9	261	97	20929	6.6e-06	0.00031	// VIT_201s0011g06190.1 // VIT_213s0067g01940.1 // VIT_218s0001g08230.1 // VIT_212s0121g00310.1 // VIT_212s0055g01280.1 // VIT_208s0058g00470.1 // VIT_218s0089g01300.1 // VIT_204s0069g00295.1 // VIT_203s0063g01470.1
GO:0016301	F	kinase activity	42	261	1613	20929	5.8e-06	0.00031	// VIT_201s0026g00940.1 // VIT_212s0121g00300.1 // VIT_212s0142g00760.1 // VIT_212s0028g01650.1 // VIT_204s0044g00730.1 // VIT_217s0053g00405.1 // VIT_218s0001g08230.1 // VIT_214s0108g00540.1 // VIT_216s0148g00020.1 // VIT_201s0011g06080.1 // VIT_206s0004g07070.1 // VIT_219s0014g04470.1 // VIT_203s0063g00510.1 // VIT_216s0148g00060.1 // VIT_218s0001g11240.1 // VIT_214s0006g02630.1 // VIT_203s0132…
GO:0004872	F	receptor activity	9	261	97	20929	6.6e-06	0.00031	// VIT_201s0011g06190.1 // VIT_213s0067g01940.1 // VIT_218s0001g08230.1 // VIT_212s0121g00310.1 // VIT_212s0055g01280.1 // VIT_208s0058g00470.1 // VIT_218s0089g01300.1 // VIT_204s0069g00295.1 // VIT_203s0063g01470.1
GO:0016298	F	lipase activity	8	261	88	20929	2.5e-05	0.001	// VIT_217s0000g07400.1 // VIT_217s0000g07370.1 // VIT_205s0077g01750.1 // VIT_206s0004g06660.1 // VIT_217s0000g07375.1 // VIT_217s0000g07420.1 // VIT_205s0077g01720.1 // VIT_217s0000g10060.1
GO:0000156	F	phosphorelay response regulator activity	6	261	44	20929	3.3e-05	0.0012	// VIT_201s0026g00940.1 // VIT_201s0011g06190.1 // VIT_213s0067g03490.1 // VIT_213s0067g03430.1 // VIT_217s0000g07580.1 // VIT_205s0020g03240.1
GO:0030247	F	polysaccharide binding	8	261	95	20929	4.1e-05	0.0013	// VIT_214s0006g02630.1 // VIT_203s0132g00340.1 // VIT_216s0148g00280.1 // VIT_216s0148g00180.1 // VIT_216s0148g00020.1 // VIT_217s0000g04380.1 // VIT_202s0025g01430.1 // VIT_217s0000g04400.1
GO:0004672	F	protein kinase activity	36	261	1408	20929	4.3e-05	0.0013	// VIT_212s0121g00300.1 // VIT_212s0142g00760.1 // VIT_212s0028g01650.1 // VIT_204s0044g00730.1 // VIT_217s0053g00405.1 // VIT_218s0001g08230.1 // VIT_212s0121g00310.1 // VIT_216s0148g00020.1 // VIT_201s0011g06080.1 // VIT_206s0004g07070.1 // VIT_219s0014g04470.1 // VIT_216s0148g00060.1 // VIT_218s0001g11240.1 // VIT_214s0006g02630.1 // VIT_203s0132g00340.1 // VIT_205s0020g03240.1 // VIT_217s0000…
GO:0001871	F	pattern binding	8	261	95	20929	4.1e-05	0.0013	// VIT_214s0006g02630.1 // VIT_203s0132g00340.1 // VIT_216s0148g00280.1 // VIT_216s0148g00180.1 // VIT_216s0148g00020.1 // VIT_217s0000g04380.1 // VIT_202s0025g01430.1 // VIT_217s0000g04400.1
GO:0004806	F	triglyceride lipase activity	6	261	49	20929	5.8e-05	0.0017	// VIT_217s0000g07400.1 // VIT_217s0000g07370.1 // VIT_205s0077g01750.1 // VIT_217s0000g07375.1 // VIT_217s0000g07420.1 // VIT_205s0077g01720.1
GO:0016773	F	phosphotransferase activity, alcohol group as acceptor	38	261	1572	20929	8.2e-05	0.0021	// VIT_212s0121g00300.1 // VIT_212s0142g00760.1 // VIT_212s0028g01650.1 // VIT_204s0044g00730.1 // VIT_217s0053g00405.1 // VIT_218s0001g08230.1 // VIT_214s0108g00540.1 // VIT_216s0148g00020.1 // VIT_201s0011g06080.1 // VIT_206s0004g07070.1 // VIT_219s0014g04470.1 // VIT_216s0148g00060.1 // VIT_218s0001g11240.1 // VIT_214s0006g02630.1 // VIT_203s0132g00340.1 // VIT_218s0001g01730.1 // VIT_205s0020…
GO:0016709	F	oxidoreductase activity, acting on paired donors, with incorporation or reduction of molecular oxygen, NAD(P)H as one donor, and incorporation of one atom of oxygen	6	261	52	20929	7.8e-05	0.0021	// VIT_215s0048g02900.1 // VIT_202s0025g02570.1 // VIT_205s0094g01190.1 // VIT_204s0023g01630.1 // VIT_201s0137g00510.1 // VIT_218s0001g09650.1
GO:0016765	F	transferase activity, transferring alkyl or aryl (other than methyl) groups	6	261	60	20929	0.00016	0.0039	// VIT_217s0000g02940.1 // VIT_219s0093g00350.1 // VIT_208s0040g03040.1 // VIT_204s0079g00690.1 // VIT_217s0000g02930.1 // VIT_217s0000g02950.1
GO:0016772	F	transferase activity, transferring phosphorus-containing groups	42	261	1890	20929	0.00021	0.0046	// VIT_201s0026g00940.1 // VIT_212s0121g00300.1 // VIT_212s0142g00760.1 // VIT_212s0028g01650.1 // VIT_204s0044g00730.1 // VIT_217s0053g00405.1 // VIT_218s0001g08230.1 // VIT_214s0108g00540.1 // VIT_216s0148g00020.1 // VIT_201s0011g06080.1 // VIT_206s0004g07070.1 // VIT_219s0014g04470.1 // VIT_203s0063g00510.1 // VIT_216s0148g00060.1 // VIT_218s0001g11240.1 // VIT_214s0006g02630.1 // VIT_203s0132…
GO:0019825	F	oxygen binding	5	261	39	20929	0.0002	0.0046	// VIT_215s0048g02900.1 // VIT_202s0025g02570.1 // VIT_204s0023g00080.1 // VIT_205s0094g01190.1 // VIT_213s0067g00660.1
GO:0003824	F	catalytic activity	149	261	9716	20929	0.00038	0.0081	// VIT_201s0026g00940.1 // VIT_206s0009g00370.1 // VIT_212s0142g00760.1 // VIT_207s0005g00590.1 // VIT_215s0046g00360.1 // VIT_206s0004g06840.1 // VIT_206s0004g07070.1 // VIT_207s0104g00640.1 // VIT_208s0058g01100.1 // VIT_207s0031g02160.1 // VIT_206s0004g05370.1 // VIT_211s0052g00970.1 // VIT_204s0079g00690.1 // VIT_214s0068g02150.1 // VIT_207s0104g00200.1 // VIT_212s0059g00760.1 // VIT_205s0049…
GO:0099600	F	transmembrane receptor activity	6	261	72	20929	0.0004	0.0082	// VIT_201s0011g06190.1 // VIT_218s0001g08230.1 // VIT_212s0121g00310.1 // VIT_212s0055g01280.1 // VIT_218s0089g01300.1 // VIT_204s0069g00295.1
GO:0005524	F	ATP binding	51	261	2545	20929	0.00047	0.0092	// VIT_202s0012g01660.1 // VIT_212s0121g00300.1 // VIT_212s0142g00760.1 // VIT_212s0028g01650.1 // VIT_204s0044g00730.1 // VIT_217s0053g00405.1 // VIT_210s0071g00190.1 // VIT_212s0121g00310.1 // VIT_216s0148g00020.1 // VIT_201s0011g06080.1 // VIT_206s0004g07070.1 // VIT_219s0014g04470.1 // VIT_217s0000g07190.1 // VIT_216s0148g00060.1 // VIT_210s0003g02540.1 // VIT_218s0001g11240.1 // VIT_214s0006…
GO:0038023	F	signaling receptor activity	6	261	84	20929	0.00087	0.016	// VIT_201s0011g06190.1 // VIT_218s0001g08230.1 // VIT_212s0121g00310.1 // VIT_212s0055g01280.1 // VIT_204s0069g00295.1 // VIT_203s0063g01470.1
GO:0035251	F	UDP-glucosyltransferase activity	7	261	119	20929	0.00097	0.017	// VIT_210s0003g02160.1 // VIT_212s0034g00140.1 // VIT_215s0046g01190.1 // VIT_214s0006g02145.1 // VIT_203s0017g02000.1 // VIT_212s0055g00200.1 // VIT_216s0039g02230.1
GO:0046527	F	glucosyltransferase activity	7	261	124	20929	0.0012	0.021	// VIT_210s0003g02160.1 // VIT_212s0034g00140.1 // VIT_215s0046g01190.1 // VIT_214s0006g02145.1 // VIT_203s0017g02000.1 // VIT_212s0055g00200.1 // VIT_216s0039g02230.1
GO:0004888	F	transmembrane signaling receptor activity	5	261	67	20929	0.0019	0.033	// VIT_204s0069g00295.1 // VIT_201s0011g06190.1 // VIT_218s0001g08230.1 // VIT_212s0121g00310.1 // VIT_212s0055g01280.1
GO:0032559	F	adenyl ribonucleotide binding	52	261	2859	20929	0.0034	0.055	// VIT_202s0012g01660.1 // VIT_212s0121g00300.1 // VIT_212s0142g00760.1 // VIT_212s0028g01650.1 // VIT_204s0044g00730.1 // VIT_217s0053g00405.1 // VIT_210s0071g00190.1 // VIT_212s0121g00310.1 // VIT_216s0148g00020.1 // VIT_201s0011g06080.1 // VIT_206s0004g07070.1 // VIT_219s0014g04470.1 // VIT_217s0000g07190.1 // VIT_216s0148g00060.1 // VIT_210s0003g02540.1 // VIT_218s0001g11240.1 // VIT_214s0006…
GO:0035639	F	purine ribonucleoside triphosphate binding	51	261	2813	20929	0.004	0.063	// VIT_202s0012g01660.1 // VIT_212s0121g00300.1 // VIT_212s0142g00760.1 // VIT_212s0028g01650.1 // VIT_204s0044g00730.1 // VIT_217s0053g00405.1 // VIT_210s0071g00190.1 // VIT_212s0121g00310.1 // VIT_216s0148g00020.1 // VIT_201s0011g06080.1 // VIT_206s0004g07070.1 // VIT_219s0014g04470.1 // VIT_217s0000g07190.1 // VIT_216s0148g00060.1 // VIT_210s0003g02540.1 // VIT_218s0001g11240.1 // VIT_214s0006…
GO:0030554	F	adenyl nucleotide binding	52	261	2895	20929	0.0044	0.067	// VIT_202s0012g01660.1 // VIT_212s0121g00300.1 // VIT_212s0142g00760.1 // VIT_212s0028g01650.1 // VIT_204s0044g00730.1 // VIT_217s0053g00405.1 // VIT_210s0071g00190.1 // VIT_212s0121g00310.1 // VIT_216s0148g00020.1 // VIT_201s0011g06080.1 // VIT_206s0004g07070.1 // VIT_219s0014g04470.1 // VIT_217s0000g07190.1 // VIT_216s0148g00060.1 // VIT_210s0003g02540.1 // VIT_218s0001g11240.1 // VIT_214s0006…
GO:0005506	F	iron ion binding	15	261	550	20929	0.0045	0.067	// VIT_218s0001g11630.1 // VIT_202s0025g02570.1 // VIT_205s0094g01190.1 // VIT_204s0023g00080.1 // VIT_218s0001g03470.1 // VIT_215s0048g02900.1 // VIT_204s0023g01630.1 // VIT_201s0137g00510.1 // VIT_204s0008g01860.1 // VIT_213s0067g00660.1 // VIT_218s0001g09650.1 // VIT_211s0037g01210.1 // VIT_211s0052g00640.1 // VIT_216s0050g01090.1 // VIT_212s0059g01380.1
GO:0043169	F	cation binding	59	261	3428	20929	0.0058	0.084	// VIT_215s0048g02900.1 // VIT_203s0017g02170.1 // VIT_204s0023g00080.1 // VIT_217s0000g06730.1 // VIT_214s0128g00030.1 // VIT_214s0108g00540.1 // VIT_202s0012g01440.1 // VIT_204s0008g01860.1 // VIT_206s0004g06840.1 // VIT_207s0141g00020.1 // VIT_206s0004g04180.1 // VIT_218s0089g01300.1 // VIT_203s0038g00230.1 // VIT_207s0104g00640.1 // VIT_212s0059g01380.1 // VIT_217s0000g04400.1 // VIT_217s0000…
GO:0052689	F	carboxylic ester hydrolase activity	7	261	168	20929	0.0061	0.085	// VIT_217s0000g07400.1 // VIT_217s0000g07370.1 // VIT_205s0077g01750.1 // VIT_217s0000g07375.1 // VIT_217s0000g07420.1 // VIT_205s0077g01720.1 // VIT_218s0089g00370.1
GO:0046914	F	transition metal ion binding	41	261	2197	20929	0.0063	0.085	// VIT_215s0048g02900.1 // VIT_204s0023g00080.1 // VIT_217s0000g06730.1 // VIT_214s0108g00540.1 // VIT_202s0012g01440.1 // VIT_204s0008g01860.1 // VIT_206s0004g05070.1 // VIT_207s0141g00020.1 // VIT_206s0004g04180.1 // VIT_218s0089g01300.1 // VIT_203s0038g00230.1 // VIT_207s0104g00640.1 // VIT_212s0059g01380.1 // VIT_217s0000g04850.1 // VIT_214s0128g00120.1 // VIT_213s0067g00660.1 // VIT_206s0061…
GO:0046872	F	metal ion binding	58	261	3375	20929	0.0065	0.086	// VIT_215s0048g02900.1 // VIT_203s0017g02170.1 // VIT_204s0023g00080.1 // VIT_217s0000g06730.1 // VIT_214s0128g00030.1 // VIT_214s0108g00540.1 // VIT_202s0012g01440.1 // VIT_204s0008g01860.1 // VIT_206s0004g06840.1 // VIT_207s0141g00020.1 // VIT_206s0004g04180.1 // VIT_218s0089g01300.1 // VIT_203s0038g00230.1 // VIT_207s0104g00640.1 // VIT_212s0059g01380.1 // VIT_217s0000g04400.1 // VIT_217s0000…
GO:0016740	F	transferase activity	62	261	3670	20929	0.007	0.089	// VIT_201s0026g00940.1 // VIT_206s0009g00370.1 // VIT_212s0121g00300.1 // VIT_212s0142g00760.1 // VIT_212s0028g01650.1 // VIT_204s0044g00730.1 // VIT_217s0053g00405.1 // VIT_207s0031g01770.1 // VIT_218s0001g08230.1 // VIT_212s0121g00310.1 // VIT_216s0148g00020.1 // VIT_201s0011g06080.1 // VIT_206s0004g07070.1 // VIT_214s0006g02145.1 // VIT_219s0014g04470.1 // VIT_203s0063g00510.1 // VIT_216s0148…
GO:0016788	F	hydrolase activity, acting on ester bonds	18	261	758	20929	0.0078	0.097	// VIT_217s0000g07400.1 // VIT_217s0000g07370.1 // VIT_217s0000g04680.1 // VIT_205s0077g01750.1 // VIT_206s0004g06660.1 // VIT_201s0011g06190.1 // VIT_217s0000g07375.1 // VIT_217s0000g07420.1 // VIT_205s0077g01720.1 // VIT_206s0004g06840.1 // VIT_202s0154g00110.1 // VIT_203s0038g00230.1 // VIT_210s0003g02160.1 // VIT_207s0031g02160.1 // VIT_217s0000g10060.1 // VIT_218s0089g00370.1 // VIT_217s0000…
GO:0016616	F	oxidoreductase activity, acting on the CH-OH group of donors, NAD or NADP as acceptor	7	261	177	20929	0.0079	0.097	// VIT_212s0028g01100.1 // VIT_205s0062g00980.1 // VIT_202s0154g00350.1 // VIT_213s0158g00320.1 // VIT_215s0046g03600.1 // VIT_203s0088g01190.1 // VIT_205s0094g00770.1
GO:0030246	F	carbohydrate binding	8	261	227	20929	0.0089	0.11	// VIT_214s0006g02630.1 // VIT_203s0132g00340.1 // VIT_216s0148g00280.1 // VIT_216s0148g00180.1 // VIT_216s0148g00020.1 // VIT_217s0000g04380.1 // VIT_202s0025g01430.1 // VIT_217s0000g04400.1
GO:0036094	F	small molecule binding	65	261	3951	20929	0.01	0.12	// VIT_202s0012g01660.1 // VIT_212s0121g00300.1 // VIT_212s0142g00760.1 // VIT_212s0028g01650.1 // VIT_204s0044g00730.1 // VIT_217s0053g00405.1 // VIT_203s0088g01190.1 // VIT_210s0071g00190.1 // VIT_212s0121g00310.1 // VIT_216s0148g00020.1 // VIT_210s0003g01940.1 // VIT_201s0011g06080.1 // VIT_206s0004g07070.1 // VIT_219s0014g04470.1 // VIT_217s0000g07190.1 // VIT_216s0148g00060.1 // VIT_210s0003…
GO:0004497	F	monooxygenase activity	11	261	386	20929	0.011	0.12	// VIT_218s0001g11630.1 // VIT_202s0025g02570.1 // VIT_205s0094g01190.1 // VIT_204s0023g00080.1 // VIT_215s0048g02900.1 // VIT_212s0057g00420.1 // VIT_204s0008g01860.1 // VIT_204s0023g01630.1 // VIT_213s0067g00660.1 // VIT_201s0137g00510.1 // VIT_218s0001g09650.1
GO:0005509	F	calcium ion binding	9	261	292	20929	0.013	0.14	// VIT_219s0014g05080.1 // VIT_203s0132g00340.1 // VIT_206s0004g06660.1 // VIT_214s0128g00030.1 // VIT_208s0056g00290.1 // VIT_217s0000g04380.1 // VIT_208s0032g00300.1 // VIT_214s0030g02170.1 // VIT_217s0000g04400.1
GO:0042578	F	phosphoric ester hydrolase activity	9	261	296	20929	0.014	0.15	// VIT_201s0011g06190.1 // VIT_210s0003g02160.1 // VIT_217s0000g04680.1 // VIT_206s0004g06660.1 // VIT_206s0004g06840.1 // VIT_203s0038g00230.1 // VIT_202s0154g00110.1 // VIT_207s0031g02160.1 // VIT_218s0072g00770.1
GO:0016791	F	phosphatase activity	8	261	247	20929	0.014	0.15	// VIT_201s0011g06190.1 // VIT_210s0003g02160.1 // VIT_217s0000g04680.1 // VIT_206s0004g06840.1 // VIT_203s0038g00230.1 // VIT_202s0154g00110.1 // VIT_207s0031g02160.1 // VIT_218s0072g00770.1
GO:0016614	F	oxidoreductase activity, acting on CH-OH group of donors	7	261	202	20929	0.015	0.16	// VIT_212s0028g01100.1 // VIT_205s0062g00980.1 // VIT_202s0154g00350.1 // VIT_213s0158g00320.1 // VIT_215s0046g03600.1 // VIT_203s0088g01190.1 // VIT_205s0094g00770.1
GO:1901265	F	nucleoside phosphate binding	63	261	3903	20929	0.017	0.16	// VIT_217s0000g04400.1 // VIT_202s0012g01660.1 // VIT_212s0121g00300.1 // VIT_212s0142g00760.1 // VIT_212s0028g01650.1 // VIT_204s0044g00730.1 // VIT_217s0053g00405.1 // VIT_203s0088g01190.1 // VIT_210s0071g00190.1 // VIT_212s0121g00310.1 // VIT_216s0148g00020.1 // VIT_210s0003g01940.1 // VIT_201s0011g06080.1 // VIT_206s0004g07070.1 // VIT_219s0014g04470.1 // VIT_217s0000g07190.1 // VIT_216s0148…
GO:0032555	F	purine ribonucleotide binding	52	261	3127	20929	0.018	0.16	// VIT_202s0012g01660.1 // VIT_212s0121g00300.1 // VIT_212s0142g00760.1 // VIT_212s0028g01650.1 // VIT_204s0044g00730.1 // VIT_217s0053g00405.1 // VIT_210s0071g00190.1 // VIT_212s0121g00310.1 // VIT_216s0148g00020.1 // VIT_201s0011g06080.1 // VIT_206s0004g07070.1 // VIT_219s0014g04470.1 // VIT_217s0000g07190.1 // VIT_216s0148g00060.1 // VIT_210s0003g02540.1 // VIT_218s0001g11240.1 // VIT_214s0006…
GO:0000166	F	nucleotide binding	63	261	3903	20929	0.017	0.16	// VIT_217s0000g04400.1 // VIT_202s0012g01660.1 // VIT_212s0121g00300.1 // VIT_212s0142g00760.1 // VIT_212s0028g01650.1 // VIT_204s0044g00730.1 // VIT_217s0053g00405.1 // VIT_203s0088g01190.1 // VIT_210s0071g00190.1 // VIT_212s0121g00310.1 // VIT_216s0148g00020.1 // VIT_210s0003g01940.1 // VIT_201s0011g06080.1 // VIT_206s0004g07070.1 // VIT_219s0014g04470.1 // VIT_217s0000g07190.1 // VIT_216s0148…
GO:0001883	F	purine nucleoside binding	52	261	3126	20929	0.018	0.16	// VIT_202s0012g01660.1 // VIT_212s0121g00300.1 // VIT_212s0142g00760.1 // VIT_212s0028g01650.1 // VIT_204s0044g00730.1 // VIT_217s0053g00405.1 // VIT_210s0071g00190.1 // VIT_212s0121g00310.1 // VIT_216s0148g00020.1 // VIT_201s0011g06080.1 // VIT_206s0004g07070.1 // VIT_219s0014g04470.1 // VIT_217s0000g07190.1 // VIT_216s0148g00060.1 // VIT_210s0003g02540.1 // VIT_218s0001g11240.1 // VIT_214s0006…
GO:0001882	F	nucleoside binding	52	261	3135	20929	0.019	0.16	// VIT_202s0012g01660.1 // VIT_212s0121g00300.1 // VIT_212s0142g00760.1 // VIT_212s0028g01650.1 // VIT_204s0044g00730.1 // VIT_217s0053g00405.1 // VIT_210s0071g00190.1 // VIT_212s0121g00310.1 // VIT_216s0148g00020.1 // VIT_201s0011g06080.1 // VIT_206s0004g07070.1 // VIT_219s0014g04470.1 // VIT_217s0000g07190.1 // VIT_216s0148g00060.1 // VIT_210s0003g02540.1 // VIT_218s0001g11240.1 // VIT_214s0006…
GO:1901363	F	heterocyclic compound binding	100	261	6679	20929	0.017	0.16	// VIT_218s0122g00590.1 // VIT_212s0142g00760.1 // VIT_215s0046g00360.1 // VIT_207s0141g00020.1 // VIT_206s0004g07070.1 // VIT_217s0000g04850.1 // VIT_207s0031g01710.1 // VIT_206s0004g05370.1 // VIT_211s0052g00970.1 // VIT_212s0028g01650.1 // VIT_201s0137g00510.1 // VIT_218s0001g11630.1 // VIT_213s0158g00320.1 // VIT_215s0046g03600.1 // VIT_213s0067g01070.1 // VIT_203s0038g04700.1 // VIT_208s0032…
GO:0097159	F	organic cyclic compound binding	100	261	6683	20929	0.018	0.16	// VIT_218s0122g00590.1 // VIT_212s0142g00760.1 // VIT_215s0046g00360.1 // VIT_207s0141g00020.1 // VIT_206s0004g07070.1 // VIT_217s0000g04850.1 // VIT_207s0031g01710.1 // VIT_206s0004g05370.1 // VIT_211s0052g00970.1 // VIT_212s0028g01650.1 // VIT_201s0137g00510.1 // VIT_218s0001g11630.1 // VIT_213s0158g00320.1 // VIT_215s0046g03600.1 // VIT_213s0067g01070.1 // VIT_203s0038g04700.1 // VIT_208s0032…
GO:0043167	F	ion binding	59	261	3611	20929	0.017	0.16	// VIT_215s0048g02900.1 // VIT_203s0017g02170.1 // VIT_204s0023g00080.1 // VIT_217s0000g06730.1 // VIT_214s0128g00030.1 // VIT_214s0108g00540.1 // VIT_202s0012g01440.1 // VIT_204s0008g01860.1 // VIT_206s0004g06840.1 // VIT_207s0141g00020.1 // VIT_206s0004g04180.1 // VIT_218s0089g01300.1 // VIT_203s0038g00230.1 // VIT_207s0104g00640.1 // VIT_212s0059g01380.1 // VIT_217s0000g04400.1 // VIT_217s0000…
GO:0032550	F	purine ribonucleoside binding	52	261	3126	20929	0.018	0.16	// VIT_202s0012g01660.1 // VIT_212s0121g00300.1 // VIT_212s0142g00760.1 // VIT_212s0028g01650.1 // VIT_204s0044g00730.1 // VIT_217s0053g00405.1 // VIT_210s0071g00190.1 // VIT_212s0121g00310.1 // VIT_216s0148g00020.1 // VIT_201s0011g06080.1 // VIT_206s0004g07070.1 // VIT_219s0014g04470.1 // VIT_217s0000g07190.1 // VIT_216s0148g00060.1 // VIT_210s0003g02540.1 // VIT_218s0001g11240.1 // VIT_214s0006…
GO:0008194	F	UDP-glycosyltransferase activity	7	261	212	20929	0.019	0.16	// VIT_210s0003g02160.1 // VIT_212s0034g00140.1 // VIT_215s0046g01190.1 // VIT_214s0006g02145.1 // VIT_203s0017g02000.1 // VIT_212s0055g00200.1 // VIT_216s0039g02230.1
GO:0032549	F	ribonucleoside binding	52	261	3134	20929	0.019	0.16	// VIT_202s0012g01660.1 // VIT_212s0121g00300.1 // VIT_212s0142g00760.1 // VIT_212s0028g01650.1 // VIT_204s0044g00730.1 // VIT_217s0053g00405.1 // VIT_210s0071g00190.1 // VIT_212s0121g00310.1 // VIT_216s0148g00020.1 // VIT_201s0011g06080.1 // VIT_206s0004g07070.1 // VIT_219s0014g04470.1 // VIT_217s0000g07190.1 // VIT_216s0148g00060.1 // VIT_210s0003g02540.1 // VIT_218s0001g11240.1 // VIT_214s0006…
GO:0017076	F	purine nucleotide binding	52	261	3164	20929	0.022	0.18	// VIT_202s0012g01660.1 // VIT_212s0121g00300.1 // VIT_212s0142g00760.1 // VIT_212s0028g01650.1 // VIT_204s0044g00730.1 // VIT_217s0053g00405.1 // VIT_210s0071g00190.1 // VIT_212s0121g00310.1 // VIT_216s0148g00020.1 // VIT_201s0011g06080.1 // VIT_206s0004g07070.1 // VIT_219s0014g04470.1 // VIT_217s0000g07190.1 // VIT_216s0148g00060.1 // VIT_210s0003g02540.1 // VIT_218s0001g11240.1 // VIT_214s0006…
GO:0032553	F	ribonucleotide binding	52	261	3169	20929	0.023	0.18	// VIT_202s0012g01660.1 // VIT_212s0121g00300.1 // VIT_212s0142g00760.1 // VIT_212s0028g01650.1 // VIT_204s0044g00730.1 // VIT_217s0053g00405.1 // VIT_210s0071g00190.1 // VIT_212s0121g00310.1 // VIT_216s0148g00020.1 // VIT_201s0011g06080.1 // VIT_206s0004g07070.1 // VIT_219s0014g04470.1 // VIT_217s0000g07190.1 // VIT_216s0148g00060.1 // VIT_210s0003g02540.1 // VIT_218s0001g11240.1 // VIT_214s0006…
GO:0008270	F	zinc ion binding	25	261	1300	20929	0.023	0.18	// VIT_217s0000g06730.1 // VIT_214s0108g00540.1 // VIT_202s0012g01440.1 // VIT_206s0004g05070.1 // VIT_207s0141g00020.1 // VIT_218s0089g01300.1 // VIT_207s0104g00640.1 // VIT_217s0000g04850.1 // VIT_214s0128g00120.1 // VIT_206s0061g00710.1 // VIT_203s0091g00690.1 // VIT_202s0025g01430.1 // VIT_202s0025g03070.1 // VIT_214s0066g01210.1 // VIT_218s0001g09230.1 // VIT_203s0017g02170.1 // VIT_202s0025…
GO:0097367	F	carbohydrate derivative binding	52	261	3205	20929	0.028	0.22	// VIT_202s0012g01660.1 // VIT_212s0121g00300.1 // VIT_212s0142g00760.1 // VIT_212s0028g01650.1 // VIT_204s0044g00730.1 // VIT_217s0053g00405.1 // VIT_210s0071g00190.1 // VIT_212s0121g00310.1 // VIT_216s0148g00020.1 // VIT_201s0011g06080.1 // VIT_206s0004g07070.1 // VIT_219s0014g04470.1 // VIT_217s0000g07190.1 // VIT_216s0148g00060.1 // VIT_210s0003g02540.1 // VIT_218s0001g11240.1 // VIT_214s0006…
GO:0016705	F	oxidoreductase activity, acting on paired donors, with incorporation or reduction of molecular oxygen	14	261	650	20929	0.036	0.28	// VIT_218s0001g11630.1 // VIT_202s0025g02570.1 // VIT_205s0094g01190.1 // VIT_204s0023g00080.1 // VIT_205s0049g00410.1 // VIT_212s0059g01150.1 // VIT_215s0048g02900.1 // VIT_204s0023g01630.1 // VIT_201s0137g00510.1 // VIT_204s0008g01860.1 // VIT_213s0067g00660.1 // VIT_218s0001g03470.1 // VIT_218s0001g09650.1 // VIT_212s0059g01380.1
GO:0043565	F	sequence-specific DNA binding	8	261	331	20929	0.06	0.45	// VIT_207s0031g01710.1 // VIT_218s0122g00590.1 // VIT_206s0080g00360.1 // VIT_207s0005g02570.1 // VIT_207s0031g00670.1 // VIT_204s0023g02430.1 // VIT_215s0046g02190.1 // VIT_204s0008g01110.1
GO:0009055	F	electron carrier activity	12	261	602	20929	0.079	0.58	// VIT_219s0014g05080.1 // VIT_218s0001g11630.1 // VIT_207s0104g01390.1 // VIT_205s0094g01190.1 // VIT_204s0023g00080.1 // VIT_215s0048g02900.1 // VIT_204s0023g01630.1 // VIT_201s0137g00510.1 // VIT_204s0008g01860.1 // VIT_213s0067g00660.1 // VIT_218s0001g09650.1 // VIT_202s0025g02570.1
GO:0020037	F	heme binding	11	261	537	20929	0.078	0.58	// VIT_218s0001g11630.1 // VIT_202s0025g02570.1 // VIT_205s0094g01190.1 // VIT_204s0023g00080.1 // VIT_215s0048g02900.1 // VIT_204s0023g01630.1 // VIT_204s0008g01860.1 // VIT_213s0067g00660.1 // VIT_201s0137g00510.1 // VIT_218s0001g09650.1 // VIT_218s0001g09400.1
GO:0022892	F	substrate-specific transporter activity	14	261	751	20929	0.092	0.67	// VIT_215s0046g02390.1 // VIT_202s0012g01660.1 // VIT_218s0001g15330.1 // VIT_202s0033g01315.1 // VIT_208s0040g00220.1 // VIT_201s0011g00530.1 // VIT_206s0061g00250.1 // VIT_203s0017g02170.1 // VIT_207s0005g03970.1 // VIT_206s0004g05070.1 // VIT_218s0089g01300.1 // VIT_201s0127g00070.1 // VIT_210s0003g02540.1 // VIT_204s0069g00295.1
GO:0046906	F	tetrapyrrole binding	11	261	568	20929	0.1	0.74	// VIT_218s0001g11630.1 // VIT_202s0025g02570.1 // VIT_205s0094g01190.1 // VIT_204s0023g00080.1 // VIT_215s0048g02900.1 // VIT_204s0023g01630.1 // VIT_204s0008g01860.1 // VIT_213s0067g00660.1 // VIT_201s0137g00510.1 // VIT_218s0001g09650.1 // VIT_218s0001g09400.1
GO:0005488	F	binding	161	261	12132	20929	0.13	0.88	// VIT_218s0122g00590.1 // VIT_212s0142g00760.1 // VIT_213s0064g00900.1 // VIT_215s0046g00360.1 // VIT_206s0004g06840.1 // VIT_207s0141g00020.1 // VIT_206s0004g07070.1 // VIT_207s0104g00640.1 // VIT_208s0058g01100.1 // VIT_217s0000g04850.1 // VIT_207s0031g01710.1 // VIT_206s0004g05370.1 // VIT_211s0052g00970.1 // VIT_212s0028g01650.1 // VIT_204s0079g00690.1 // VIT_214s0068g02150.1 // VIT_208s0040…
GO:0015291	F	secondary active transmembrane transporter activity	5	261	209	20929	0.13	0.88	// VIT_202s0033g01315.1 // VIT_219s0014g02450.1 // VIT_205s0049g00940.1 // VIT_201s0011g00530.1 // VIT_215s0046g02390.1
GO:0022891	F	substrate-specific transmembrane transporter activity	12	261	670	20929	0.14	0.95	// VIT_215s0046g02390.1 // VIT_202s0012g01660.1 // VIT_218s0001g15330.1 // VIT_202s0033g01315.1 // VIT_201s0011g00530.1 // VIT_206s0061g00250.1 // VIT_203s0017g02170.1 // VIT_206s0004g05070.1 // VIT_218s0089g01300.1 // VIT_201s0127g00070.1 // VIT_210s0003g02540.1 // VIT_204s0069g00295.1
GO:0017171	F	serine hydrolase activity	5	261	238	20929	0.18	1	// VIT_211s0037g00800.1 // VIT_201s0011g04900.1 // VIT_216s0098g00950.1 // VIT_218s0001g15550.1 // VIT_217s0000g04680.1
GO:0016817	F	hydrolase activity, acting on acid anhydrides	10	261	1042	20929	0.84	1	// VIT_201s0011g02750.1 // VIT_202s0012g01660.1 // VIT_214s0066g02040.1 // VIT_206s0061g00250.1 // VIT_210s0071g00190.1 // VIT_207s0197g00130.1 // VIT_211s0052g00970.1 // VIT_217s0000g07190.1 // VIT_210s0003g02540.1 // VIT_207s0197g00170.1
GO:0016787	F	hydrolase activity	41	261	3196	20929	0.45	1	// VIT_202s0012g01660.1 // VIT_205s0077g01720.1 // VIT_217s0000g04680.1 // VIT_215s0046g00360.1 // VIT_218s0001g08230.1 // VIT_206s0004g06840.1 // VIT_216s0098g00950.1 // VIT_203s0038g00230.1 // VIT_214s0066g02040.1 // VIT_217s0000g10060.1 // VIT_218s0089g00370.1 // VIT_217s0000g09910.1 // VIT_207s0031g02160.1 // VIT_217s0000g07400.1 // VIT_210s0003g02160.1 // VIT_205s0077g01750.1 // VIT_217s0000…
GO:0046983	F	protein dimerization activity	7	261	473	20929	0.38	1	// VIT_207s0141g00270.1 // VIT_212s0121g00300.1 // VIT_206s0080g00360.1 // VIT_212s0055g01280.1 // VIT_204s0023g02430.1 // VIT_202s0025g02310.1 // VIT_210s0003g00480.1
GO:0070011	F	peptidase activity, acting on L-amino acid peptides	7	261	576	20929	0.58	1	// VIT_217s0000g04680.1 // VIT_215s0046g00360.1 // VIT_218s0001g08230.1 // VIT_201s0011g04900.1 // VIT_216s0098g00950.1 // VIT_218s0001g15550.1 // VIT_211s0037g00800.1
GO:0016818	F	hydrolase activity, acting on acid anhydrides, in phosphorus-containing anhydrides	10	261	1024	20929	0.82	1	// VIT_201s0011g02750.1 // VIT_202s0012g01660.1 // VIT_214s0066g02040.1 // VIT_206s0061g00250.1 // VIT_210s0071g00190.1 // VIT_207s0197g00130.1 // VIT_211s0052g00970.1 // VIT_217s0000g07190.1 // VIT_210s0003g02540.1 // VIT_207s0197g00170.1
GO:0016757	F	transferase activity, transferring glycosyl groups	7	261	656	20929	0.71	1	// VIT_210s0003g02160.1 // VIT_212s0034g00140.1 // VIT_215s0046g01190.1 // VIT_214s0006g02145.1 // VIT_203s0017g02000.1 // VIT_212s0055g00200.1 // VIT_216s0039g02230.1
GO:0016874	F	ligase activity	5	261	335	20929	0.41	1	// VIT_205s0020g02480.1 // VIT_207s0104g00640.1 // VIT_207s0031g01770.1 // VIT_214s0068g02150.1 // VIT_219s0027g01150.1
GO:0005215	F	transporter activity	18	261	1197	20929	0.24	1	// VIT_215s0046g02390.1 // VIT_202s0012g01660.1 // VIT_214s0066g02020.1 // VIT_218s0001g15330.1 // VIT_202s0033g01315.1 // VIT_218s0089g01300.1 // VIT_205s0049g00940.1 // VIT_202s0012g01250.1 // VIT_201s0011g00530.1 // VIT_206s0061g00250.1 // VIT_203s0017g02170.1 // VIT_207s0005g03970.1 // VIT_219s0014g02450.1 // VIT_206s0004g05070.1 // VIT_208s0040g00220.1 // VIT_201s0127g00070.1 // VIT_210s0003…
GO:0001071	F	nucleic acid binding transcription factor activity	9	261	821	20929	0.7	1	// VIT_207s0031g01710.1 // VIT_218s0122g00590.1 // VIT_206s0080g00360.1 // VIT_207s0005g02570.1 // VIT_207s0031g00670.1 // VIT_204s0023g02430.1 // VIT_215s0046g02190.1 // VIT_204s0008g01110.1 // VIT_203s0063g01470.1
GO:0005515	F	protein binding	56	261	4430	20929	0.48	1	// VIT_217s0000g02940.1 // VIT_218s0072g00820.1 // VIT_208s0058g00470.1 // VIT_212s0121g00300.1 // VIT_212s0142g00760.1 // VIT_213s0064g00900.1 // VIT_218s0001g08230.1 // VIT_202s0012g01440.1 // VIT_204s0023g02430.1 // VIT_210s0003g01940.1 // VIT_201s0011g06080.1 // VIT_216s0098g00950.1 // VIT_218s0089g01300.1 // VIT_217s0000g07190.1 // VIT_204s0008g01110.1 // VIT_204s0043g01010.1 // VIT_208s0058…
GO:0016887	F	ATPase activity	5	261	511	20929	0.76	1	// VIT_211s0052g00970.1 // VIT_210s0003g02540.1 // VIT_202s0012g01660.1 // VIT_217s0000g07190.1 // VIT_206s0061g00250.1
GO:0022857	F	transmembrane transporter activity	14	261	914	20929	0.26	1	// VIT_215s0046g02390.1 // VIT_219s0014g02450.1 // VIT_218s0001g15330.1 // VIT_202s0033g01315.1 // VIT_205s0049g00940.1 // VIT_201s0011g00530.1 // VIT_206s0061g00250.1 // VIT_203s0017g02170.1 // VIT_202s0012g01660.1 // VIT_206s0004g05070.1 // VIT_218s0089g01300.1 // VIT_201s0127g00070.1 // VIT_210s0003g02540.1 // VIT_204s0069g00295.1
GO:0017111	F	nucleoside-triphosphatase activity	9	261	977	20929	0.86	1	// VIT_202s0012g01660.1 // VIT_214s0066g02040.1 // VIT_206s0061g00250.1 // VIT_210s0071g00190.1 // VIT_207s0197g00130.1 // VIT_211s0052g00970.1 // VIT_217s0000g07190.1 // VIT_210s0003g02540.1 // VIT_207s0197g00170.1
GO:0016758	F	transferase activity, transferring hexosyl groups	7	261	581	20929	0.59	1	// VIT_210s0003g02160.1 // VIT_212s0034g00140.1 // VIT_215s0046g01190.1 // VIT_214s0006g02145.1 // VIT_203s0017g02000.1 // VIT_212s0055g00200.1 // VIT_216s0039g02230.1
GO:0003676	F	nucleic acid binding	30	261	2759	20929	0.81	1	// VIT_218s0122g00590.1 // VIT_206s0080g00360.1 // VIT_207s0031g00670.1 // VIT_215s0046g00360.1 // VIT_217s0000g06730.1 // VIT_214s0108g00540.1 // VIT_204s0023g02430.1 // VIT_207s0141g00020.1 // VIT_204s0008g01110.1 // VIT_207s0005g01210.1 // VIT_217s0000g04850.1 // VIT_207s0031g01710.1 // VIT_203s0091g00690.1 // VIT_201s0010g03910.1 // VIT_218s0001g07380.1 // VIT_202s0025g02310.1 // VIT_219s0027…
GO:0003677	F	DNA binding	18	261	1652	20929	0.76	1	// VIT_217s0000g04850.1 // VIT_207s0031g01710.1 // VIT_206s0004g04180.1 // VIT_218s0122g00590.1 // VIT_208s0056g00800.1 // VIT_204s0023g02430.1 // VIT_206s0080g00360.1 // VIT_207s0005g02570.1 // VIT_215s0046g00360.1 // VIT_207s0031g00670.1 // VIT_218s0001g09230.1 // VIT_201s0010g03910.1 // VIT_218s0001g07380.1 // VIT_215s0046g02190.1 // VIT_202s0025g02310.1 // VIT_204s0008g01110.1 // VIT_210s0071…
GO:0008233	F	peptidase activity	7	261	602	20929	0.63	1	// VIT_217s0000g04680.1 // VIT_215s0046g00360.1 // VIT_218s0001g08230.1 // VIT_201s0011g04900.1 // VIT_216s0098g00950.1 // VIT_218s0001g15550.1 // VIT_211s0037g00800.1
GO:0008236	F	serine-type peptidase activity	5	261	238	20929	0.18	1	// VIT_211s0037g00800.1 // VIT_201s0011g04900.1 // VIT_216s0098g00950.1 // VIT_218s0001g15550.1 // VIT_217s0000g04680.1
GO:0022804	F	active transmembrane transporter activity	8	261	436	20929	0.18	1	// VIT_215s0046g02390.1 // VIT_219s0014g02450.1 // VIT_202s0033g01315.1 // VIT_205s0049g00940.1 // VIT_201s0011g00530.1 // VIT_206s0061g00250.1 // VIT_202s0012g01660.1 // VIT_210s0003g02540.1
GO:0015075	F	ion transmembrane transporter activity	8	261	521	20929	0.33	1	// VIT_215s0046g02390.1 // VIT_201s0011g00530.1 // VIT_206s0061g00250.1 // VIT_203s0017g02170.1 // VIT_206s0004g05070.1 // VIT_218s0089g01300.1 // VIT_201s0127g00070.1 // VIT_204s0069g00295.1
GO:0016462	F	pyrophosphatase activity	10	261	1010	20929	0.81	1	// VIT_201s0011g02750.1 // VIT_202s0012g01660.1 // VIT_214s0066g02040.1 // VIT_206s0061g00250.1 // VIT_210s0071g00190.1 // VIT_207s0197g00130.1 // VIT_211s0052g00970.1 // VIT_217s0000g07190.1 // VIT_210s0003g02540.1 // VIT_207s0197g00170.1
GO:0016829	F	lyase activity	7	261	412	20929	0.26	1	// VIT_217s0000g02940.1 // VIT_218s0001g11630.1 // VIT_214s0066g01210.1 // VIT_207s0005g00590.1 // VIT_204s0008g03560.1 // VIT_217s0000g02930.1 // VIT_217s0000g02950.1
GO:0003700	F	transcription factor activity, sequence-specific DNA binding	9	261	821	20929	0.7	1	// VIT_207s0031g01710.1 // VIT_218s0122g00590.1 // VIT_206s0080g00360.1 // VIT_207s0005g02570.1 // VIT_207s0031g00670.1 // VIT_204s0023g02430.1 // VIT_215s0046g02190.1 // VIT_204s0008g01110.1 // VIT_203s0063g01470.1
GO:0044464	C	cell part	189	261	6690	20929	2.9e-40	4.7e-38	// VIT_213s0067g02710.1 // VIT_201s0026g00940.1 // VIT_206s0009g00370.1 // VIT_218s0122g00590.1 // VIT_212s0142g00760.1 // VIT_213s0064g00900.1 // VIT_207s0005g00590.1 // VIT_215s0046g00360.1 // VIT_212s0059g00580.1 // VIT_206s0004g06840.1 // VIT_207s0141g00020.1 // VIT_206s0004g07070.1 // VIT_208s0058g01100.1 // VIT_207s0005g01470.1 // VIT_207s0031g01710.1 // VIT_218s0001g15330.1 // VIT_208s0032…
GO:0005623	C	cell	189	261	6690	20929	2.9e-40	4.7e-38	// VIT_213s0067g02710.1 // VIT_201s0026g00940.1 // VIT_206s0009g00370.1 // VIT_218s0122g00590.1 // VIT_212s0142g00760.1 // VIT_213s0064g00900.1 // VIT_207s0005g00590.1 // VIT_215s0046g00360.1 // VIT_212s0059g00580.1 // VIT_206s0004g06840.1 // VIT_207s0141g00020.1 // VIT_206s0004g07070.1 // VIT_208s0058g01100.1 // VIT_207s0005g01470.1 // VIT_207s0031g01710.1 // VIT_218s0001g15330.1 // VIT_208s0032…
GO:0005737	C	cytoplasm	134	261	3926	20929	9.3e-32	1e-29	// VIT_213s0067g02710.1 // VIT_201s0026g00940.1 // VIT_206s0009g00370.1 // VIT_207s0005g01470.1 // VIT_213s0064g00900.1 // VIT_215s0046g00360.1 // VIT_212s0059g00580.1 // VIT_206s0004g06840.1 // VIT_206s0004g07070.1 // VIT_218s0001g15330.1 // VIT_208s0032g00930.1 // VIT_201s0137g00510.1 // VIT_214s0068g02150.1 // VIT_208s0040g00220.1 // VIT_210s0003g04040.1 // VIT_211s0052g00640.1 // VIT_212s0059…
GO:0044424	C	intracellular part	164	261	5844	20929	2.4e-31	2e-29	// VIT_213s0067g02710.1 // VIT_201s0026g00940.1 // VIT_206s0009g00370.1 // VIT_218s0122g00590.1 // VIT_213s0064g00900.1 // VIT_207s0005g00590.1 // VIT_215s0046g00360.1 // VIT_212s0059g00580.1 // VIT_206s0004g06840.1 // VIT_206s0004g07070.1 // VIT_208s0058g01100.1 // VIT_207s0005g01470.1 // VIT_207s0031g01710.1 // VIT_218s0001g15330.1 // VIT_208s0032g00930.1 // VIT_201s0137g00510.1 // VIT_214s0068…
GO:0005622	C	intracellular	167	261	6106	20929	7.7e-31	5e-29	// VIT_213s0067g02710.1 // VIT_201s0026g00940.1 // VIT_206s0009g00370.1 // VIT_218s0122g00590.1 // VIT_213s0064g00900.1 // VIT_207s0005g00590.1 // VIT_215s0046g00360.1 // VIT_212s0059g00580.1 // VIT_206s0004g06840.1 // VIT_207s0141g00020.1 // VIT_206s0004g07070.1 // VIT_208s0058g01100.1 // VIT_207s0005g01470.1 // VIT_207s0031g01710.1 // VIT_218s0001g15330.1 // VIT_208s0032g00930.1 // VIT_201s0137…
GO:0043227	C	membrane-bounded organelle	133	261	4364	20929	1.6e-26	6.5e-25	// VIT_213s0067g02710.1 // VIT_201s0026g00940.1 // VIT_207s0005g01470.1 // VIT_213s0064g00900.1 // VIT_207s0005g00590.1 // VIT_215s0046g00360.1 // VIT_206s0004g06840.1 // VIT_207s0031g02160.1 // VIT_218s0001g15330.1 // VIT_208s0032g00930.1 // VIT_214s0068g02150.1 // VIT_208s0040g00220.1 // VIT_210s0003g04040.1 // VIT_211s0052g00640.1 // VIT_212s0059g00760.1 // VIT_202s0241g00100.1 // VIT_214s0030…
GO:0044444	C	cytoplasmic part	119	261	3548	20929	1.5e-26	6.5e-25	// VIT_213s0067g02710.1 // VIT_206s0009g00370.1 // VIT_207s0005g01470.1 // VIT_213s0064g00900.1 // VIT_215s0046g00360.1 // VIT_206s0004g06840.1 // VIT_218s0001g15330.1 // VIT_208s0032g00930.1 // VIT_214s0068g02150.1 // VIT_207s0104g00200.1 // VIT_210s0003g04040.1 // VIT_211s0052g00640.1 // VIT_212s0059g00760.1 // VIT_212s0035g01220.1 // VIT_214s0030g00420.1 // VIT_218s0001g11630.1 // VIT_219s0014…
GO:0043231	C	intracellular membrane-bounded organelle	133	261	4360	20929	1.4e-26	6.5e-25	// VIT_213s0067g02710.1 // VIT_201s0026g00940.1 // VIT_207s0005g01470.1 // VIT_213s0064g00900.1 // VIT_207s0005g00590.1 // VIT_215s0046g00360.1 // VIT_206s0004g06840.1 // VIT_207s0031g02160.1 // VIT_218s0001g15330.1 // VIT_208s0032g00930.1 // VIT_214s0068g02150.1 // VIT_208s0040g00220.1 // VIT_210s0003g04040.1 // VIT_211s0052g00640.1 // VIT_212s0059g00760.1 // VIT_202s0241g00100.1 // VIT_214s0030…
GO:0005886	C	plasma membrane	53	261	762	20929	1e-23	3.7e-22	// VIT_201s0137g00650.1 // VIT_202s0012g01660.1 // VIT_217s0000g04680.1 // VIT_212s0142g00760.1 // VIT_218s0001g08810.1 // VIT_205s0062g00980.1 // VIT_202s0154g00350.1 // VIT_218s0001g08230.1 // VIT_212s0121g00310.1 // VIT_206s0004g05070.1 // VIT_206s0004g07070.1 // VIT_218s0089g01300.1 // VIT_203s0063g00510.1 // VIT_212s0059g01380.1 // VIT_218s0001g11240.1 // VIT_203s0132g00340.1 // VIT_218s0001…
GO:0071944	C	cell periphery	60	261	1008	20929	1.3e-23	4.3e-22	// VIT_201s0137g00650.1 // VIT_202s0012g01660.1 // VIT_217s0000g04680.1 // VIT_212s0142g00760.1 // VIT_219s0093g00350.1 // VIT_218s0001g08810.1 // VIT_205s0062g00980.1 // VIT_215s0046g00360.1 // VIT_202s0154g00350.1 // VIT_218s0001g08230.1 // VIT_212s0121g00310.1 // VIT_206s0004g05070.1 // VIT_206s0004g07070.1 // VIT_218s0089g01300.1 // VIT_203s0038g00230.1 // VIT_203s0063g00510.1 // VIT_212s0059…
GO:0043229	C	intracellular organelle	136	261	4957	20929	7.5e-23	2.2e-21	// VIT_213s0067g02710.1 // VIT_201s0026g00940.1 // VIT_207s0005g01470.1 // VIT_213s0064g00900.1 // VIT_207s0005g00590.1 // VIT_215s0046g00360.1 // VIT_206s0004g06840.1 // VIT_207s0031g02160.1 // VIT_218s0001g15330.1 // VIT_208s0032g00930.1 // VIT_214s0068g02150.1 // VIT_208s0040g00220.1 // VIT_210s0003g04040.1 // VIT_211s0052g00640.1 // VIT_212s0059g00760.1 // VIT_212s0035g01220.1 // VIT_214s0030…
GO:0043226	C	organelle	136	261	4961	20929	8.1e-23	2.2e-21	// VIT_213s0067g02710.1 // VIT_201s0026g00940.1 // VIT_207s0005g01470.1 // VIT_213s0064g00900.1 // VIT_207s0005g00590.1 // VIT_215s0046g00360.1 // VIT_206s0004g06840.1 // VIT_207s0031g02160.1 // VIT_218s0001g15330.1 // VIT_208s0032g00930.1 // VIT_214s0068g02150.1 // VIT_208s0040g00220.1 // VIT_210s0003g04040.1 // VIT_211s0052g00640.1 // VIT_212s0059g00760.1 // VIT_212s0035g01220.1 // VIT_214s0030…
GO:0009536	C	plastid	66	261	1318	20929	4.1e-22	1e-20	// VIT_213s0067g02710.1 // VIT_218s0001g01660.1 // VIT_215s0048g02900.1 // VIT_202s0012g01660.1 // VIT_217s0000g04680.1 // VIT_204s0023g00080.1 // VIT_211s0016g05840.1 // VIT_213s0064g00900.1 // VIT_205s0062g00980.1 // VIT_207s0031g01770.1 // VIT_214s0128g00030.1 // VIT_214s0108g00540.1 // VIT_206s0004g06840.1 // VIT_216s0098g00950.1 // VIT_203s0088g01190.1 // VIT_217s0000g07190.1 // VIT_204s0043…
GO:0016023	C	cytoplasmic, membrane-bounded vesicle	18	261	56	20929	9.3e-19	1.9e-17	// VIT_219s0014g02450.1 // VIT_212s0028g01640.1 // VIT_213s0158g00320.1 // VIT_215s0046g00360.1 // VIT_218s0001g15330.1 // VIT_218s0001g08230.1 // VIT_216s0039g01870.1 // VIT_201s0011g00530.1 // VIT_203s0017g02170.1 // VIT_214s0066g02020.1 // VIT_201s0011g04900.1 // VIT_211s0016g05840.1 // VIT_201s0010g03685.1 // VIT_203s0063g00510.1 // VIT_217s0000g08760.1 // VIT_206s0004g05070.1 // VIT_217s0000…
GO:0097708	C	intracellular vesicle	18	261	56	20929	9.3e-19	1.9e-17	// VIT_219s0014g02450.1 // VIT_212s0028g01640.1 // VIT_213s0158g00320.1 // VIT_215s0046g00360.1 // VIT_218s0001g15330.1 // VIT_218s0001g08230.1 // VIT_216s0039g01870.1 // VIT_201s0011g00530.1 // VIT_203s0017g02170.1 // VIT_214s0066g02020.1 // VIT_201s0011g04900.1 // VIT_211s0016g05840.1 // VIT_201s0010g03685.1 // VIT_203s0063g00510.1 // VIT_217s0000g08760.1 // VIT_206s0004g05070.1 // VIT_217s0000…
GO:0031410	C	cytoplasmic vesicle	18	261	56	20929	9.3e-19	1.9e-17	// VIT_219s0014g02450.1 // VIT_212s0028g01640.1 // VIT_213s0158g00320.1 // VIT_215s0046g00360.1 // VIT_218s0001g15330.1 // VIT_218s0001g08230.1 // VIT_216s0039g01870.1 // VIT_201s0011g00530.1 // VIT_203s0017g02170.1 // VIT_214s0066g02020.1 // VIT_201s0011g04900.1 // VIT_211s0016g05840.1 // VIT_201s0010g03685.1 // VIT_203s0063g00510.1 // VIT_217s0000g08760.1 // VIT_206s0004g05070.1 // VIT_217s0000…
GO:0031988	C	membrane-bounded vesicle	18	261	59	20929	2e-18	3.9e-17	// VIT_219s0014g02450.1 // VIT_212s0028g01640.1 // VIT_213s0158g00320.1 // VIT_215s0046g00360.1 // VIT_218s0001g15330.1 // VIT_218s0001g08230.1 // VIT_216s0039g01870.1 // VIT_201s0011g00530.1 // VIT_203s0017g02170.1 // VIT_214s0066g02020.1 // VIT_201s0011g04900.1 // VIT_211s0016g05840.1 // VIT_201s0010g03685.1 // VIT_203s0063g00510.1 // VIT_217s0000g08760.1 // VIT_206s0004g05070.1 // VIT_217s0000…
GO:0031982	C	vesicle	18	261	62	20929	4.2e-18	7.7e-17	// VIT_219s0014g02450.1 // VIT_212s0028g01640.1 // VIT_213s0158g00320.1 // VIT_215s0046g00360.1 // VIT_218s0001g15330.1 // VIT_218s0001g08230.1 // VIT_216s0039g01870.1 // VIT_201s0011g00530.1 // VIT_203s0017g02170.1 // VIT_214s0066g02020.1 // VIT_201s0011g04900.1 // VIT_211s0016g05840.1 // VIT_201s0010g03685.1 // VIT_203s0063g00510.1 // VIT_217s0000g08760.1 // VIT_206s0004g05070.1 // VIT_217s0000…
GO:0009507	C	chloroplast	58	261	1252	20929	7.5e-18	1.3e-16	// VIT_218s0001g01660.1 // VIT_215s0048g02900.1 // VIT_202s0012g01660.1 // VIT_217s0000g04680.1 // VIT_204s0023g00080.1 // VIT_211s0016g05840.1 // VIT_213s0064g00900.1 // VIT_205s0062g00980.1 // VIT_207s0031g01770.1 // VIT_214s0128g00030.1 // VIT_214s0108g00540.1 // VIT_206s0004g06840.1 // VIT_216s0098g00950.1 // VIT_203s0088g01190.1 // VIT_217s0000g07190.1 // VIT_204s0043g01010.1 // VIT_216s0050…
GO:0016020	C	membrane	91	261	3742	20929	6.2e-11	1e-09	// VIT_212s0142g00760.1 // VIT_218s0001g08810.1 // VIT_215s0046g00360.1 // VIT_206s0004g07070.1 // VIT_210s0003g03750.1 // VIT_218s0001g15330.1 // VIT_211s0052g00970.1 // VIT_212s0034g00140.1 // VIT_212s0035g01220.1 // VIT_218s0001g11630.1 // VIT_219s0014g02450.1 // VIT_214s0066g01210.1 // VIT_212s0028g01100.1 // VIT_201s0011g00530.1 // VIT_215s0046g03600.1 // VIT_206s0004g06660.1 // VIT_207s0005…
GO:0044435	C	plastid part	34	261	751	20929	1.9e-10	3e-09	// VIT_218s0001g01660.1 // VIT_217s0000g04680.1 // VIT_204s0023g00080.1 // VIT_211s0016g05840.1 // VIT_213s0064g00900.1 // VIT_205s0062g00980.1 // VIT_207s0031g01770.1 // VIT_203s0088g01190.1 // VIT_217s0000g07190.1 // VIT_204s0043g01010.1 // VIT_216s0050g01090.1 // VIT_217s0000g09910.1 // VIT_202s0025g00720.1 // VIT_205s0020g02480.1 // VIT_201s0010g00920.1 // VIT_204s0008g03560.1 // VIT_211s0052…
GO:0044434	C	chloroplast part	33	261	734	20929	4.4e-10	6.5e-09	// VIT_218s0001g01660.1 // VIT_217s0000g04680.1 // VIT_204s0023g00080.1 // VIT_211s0016g05840.1 // VIT_213s0064g00900.1 // VIT_205s0062g00980.1 // VIT_207s0031g01770.1 // VIT_203s0088g01190.1 // VIT_217s0000g07190.1 // VIT_204s0043g01010.1 // VIT_216s0050g01090.1 // VIT_217s0000g09910.1 // VIT_202s0025g00720.1 // VIT_205s0020g02480.1 // VIT_201s0010g00920.1 // VIT_204s0008g03560.1 // VIT_211s0052…
GO:0005667	C	transcription factor complex	9	261	40	20929	7.6e-09	1.1e-07	// VIT_207s0031g01710.1 // VIT_218s0122g00590.1 // VIT_206s0080g00360.1 // VIT_207s0005g02570.1 // VIT_207s0031g00670.1 // VIT_204s0023g02430.1 // VIT_215s0046g02190.1 // VIT_204s0008g01110.1 // VIT_203s0063g01470.1
GO:0005739	C	mitochondrion	26	261	594	20929	5.9e-08	8e-07	// VIT_202s0012g01660.1 // VIT_217s0000g04680.1 // VIT_213s0067g00660.1 // VIT_201s0010g00920.1 // VIT_206s0004g05070.1 // VIT_218s0001g11240.1 // VIT_214s0068g01970.1 // VIT_202s0012g01120.1 // VIT_206s0080g00890.1 // VIT_202s0012g01250.1 // VIT_204s0008g03560.1 // VIT_208s0040g00220.1 // VIT_202s0025g02310.1 // VIT_219s0027g01150.1 // VIT_207s0031g02160.1 // VIT_214s0030g00420.1 // VIT_218s0001…
GO:0009579	C	thylakoid	20	261	369	20929	8.6e-08	1.1e-06	// VIT_218s0001g01660.1 // VIT_219s0014g05080.1 // VIT_218s0001g11630.1 // VIT_214s0066g01210.1 // VIT_217s0000g04680.1 // VIT_203s0063g02040.1 // VIT_212s0028g01100.1 // VIT_208s0058g01450.1 // VIT_206s0061g00750.1 // VIT_211s0016g05840.1 // VIT_214s0128g00030.1 // VIT_215s0048g02500.1 // VIT_210s0003g03750.1 // VIT_202s0012g01120.1 // VIT_204s0008g03560.1 // VIT_206s0080g01100.1 // VIT_215s0048…
GO:0005576	C	extracellular region	21	261	424	20929	1.7e-07	2.2e-06	// VIT_218s0001g05040.1 // VIT_214s0030g00420.1 // VIT_214s0066g01210.1 // VIT_204s0023g03540.1 // VIT_211s0016g05840.1 // VIT_208s0032g00930.1 // VIT_206s0061g00750.1 // VIT_215s0046g00360.1 // VIT_218s0001g15550.1 // VIT_219s0093g00350.1 // VIT_201s0010g00920.1 // VIT_205s0020g02480.1 // VIT_206s0061g01290.1 // VIT_203s0063g02490.1 // VIT_201s0011g04900.1 // VIT_216s0098g00950.1 // VIT_203s0088…
GO:0009526	C	plastid envelope	18	261	351	20929	8.3e-07	1e-05	// VIT_215s0046g02390.1 // VIT_218s0001g11630.1 // VIT_216s0050g01090.1 // VIT_214s0066g01210.1 // VIT_217s0000g04680.1 // VIT_204s0023g00080.1 // VIT_212s0028g01100.1 // VIT_205s0062g00980.1 // VIT_215s0048g02500.1 // VIT_205s0020g02480.1 // VIT_201s0010g00920.1 // VIT_204s0008g03560.1 // VIT_203s0088g01190.1 // VIT_217s0000g07190.1 // VIT_215s0048g02980.1 // VIT_217s0000g09910.1 // VIT_219s0014…
GO:0042651	C	thylakoid membrane	14	261	219	20929	1.3e-06	1.5e-05	// VIT_218s0001g01660.1 // VIT_219s0014g05080.1 // VIT_218s0001g11630.1 // VIT_214s0066g01210.1 // VIT_217s0000g04680.1 // VIT_211s0016g05840.1 // VIT_212s0028g01100.1 // VIT_214s0128g00030.1 // VIT_215s0048g02500.1 // VIT_210s0003g03750.1 // VIT_203s0063g02040.1 // VIT_206s0080g01100.1 // VIT_204s0043g01010.1 // VIT_205s0020g02480.1
GO:0009535	C	chloroplast thylakoid membrane	13	261	191	20929	1.6e-06	1.8e-05	// VIT_218s0001g01660.1 // VIT_219s0014g05080.1 // VIT_218s0001g11630.1 // VIT_214s0066g01210.1 // VIT_217s0000g04680.1 // VIT_211s0016g05840.1 // VIT_212s0028g01100.1 // VIT_215s0048g02500.1 // VIT_210s0003g03750.1 // VIT_203s0063g02040.1 // VIT_206s0080g01100.1 // VIT_204s0043g01010.1 // VIT_205s0020g02480.1
GO:0055035	C	plastid thylakoid membrane	13	261	193	20929	1.8e-06	1.9e-05	// VIT_218s0001g01660.1 // VIT_219s0014g05080.1 // VIT_218s0001g11630.1 // VIT_214s0066g01210.1 // VIT_217s0000g04680.1 // VIT_211s0016g05840.1 // VIT_212s0028g01100.1 // VIT_215s0048g02500.1 // VIT_210s0003g03750.1 // VIT_203s0063g02040.1 // VIT_206s0080g01100.1 // VIT_204s0043g01010.1 // VIT_205s0020g02480.1
GO:0009941	C	chloroplast envelope	17	261	337	20929	2.1e-06	2.2e-05	// VIT_215s0046g02390.1 // VIT_218s0001g11630.1 // VIT_214s0066g01210.1 // VIT_217s0000g04680.1 // VIT_204s0023g00080.1 // VIT_212s0028g01100.1 // VIT_205s0062g00980.1 // VIT_215s0048g02500.1 // VIT_205s0020g02480.1 // VIT_201s0010g00920.1 // VIT_217s0000g09910.1 // VIT_203s0088g01190.1 // VIT_217s0000g07190.1 // VIT_215s0048g02980.1 // VIT_216s0050g01090.1 // VIT_219s0014g00080.1 // VIT_202s0025…
GO:0009532	C	plastid stroma	18	261	390	20929	3.4e-06	3.5e-05	// VIT_219s0093g00350.1 // VIT_218s0001g11630.1 // VIT_202s0025g04830.1 // VIT_214s0066g01210.1 // VIT_213s0064g00900.1 // VIT_206s0061g00750.1 // VIT_205s0020g02480.1 // VIT_215s0048g02500.1 // VIT_219s0027g01150.1 // VIT_210s0003g03750.1 // VIT_212s0028g01100.1 // VIT_204s0008g03560.1 // VIT_217s0000g07190.1 // VIT_211s0052g00640.1 // VIT_212s0059g00760.1 // VIT_201s0026g00720.1 // VIT_217s0000…
GO:0044436	C	thylakoid part	15	261	280	20929	4.2e-06	4.2e-05	// VIT_218s0001g01660.1 // VIT_219s0014g05080.1 // VIT_218s0001g11630.1 // VIT_214s0066g01210.1 // VIT_217s0000g04680.1 // VIT_211s0016g05840.1 // VIT_212s0028g01100.1 // VIT_214s0128g00030.1 // VIT_215s0048g02500.1 // VIT_210s0003g03750.1 // VIT_203s0063g02040.1 // VIT_204s0008g03560.1 // VIT_206s0080g01100.1 // VIT_204s0043g01010.1 // VIT_205s0020g02480.1
GO:0034357	C	photosynthetic membrane	14	261	255	20929	6.8e-06	6.5e-05	// VIT_218s0001g01660.1 // VIT_219s0014g05080.1 // VIT_218s0001g11630.1 // VIT_214s0066g01210.1 // VIT_217s0000g04680.1 // VIT_211s0016g05840.1 // VIT_212s0028g01100.1 // VIT_214s0128g00030.1 // VIT_215s0048g02500.1 // VIT_210s0003g03750.1 // VIT_203s0063g02040.1 // VIT_206s0080g01100.1 // VIT_204s0043g01010.1 // VIT_205s0020g02480.1
GO:0009534	C	chloroplast thylakoid	14	261	262	20929	9.1e-06	8.5e-05	// VIT_218s0001g01660.1 // VIT_219s0014g05080.1 // VIT_218s0001g11630.1 // VIT_214s0066g01210.1 // VIT_217s0000g04680.1 // VIT_211s0016g05840.1 // VIT_212s0028g01100.1 // VIT_215s0048g02500.1 // VIT_210s0003g03750.1 // VIT_203s0063g02040.1 // VIT_206s0080g01100.1 // VIT_215s0048g02980.1 // VIT_204s0043g01010.1 // VIT_205s0020g02480.1
GO:0031976	C	plastid thylakoid	14	261	263	20929	9.5e-06	8.6e-05	// VIT_218s0001g01660.1 // VIT_219s0014g05080.1 // VIT_218s0001g11630.1 // VIT_214s0066g01210.1 // VIT_217s0000g04680.1 // VIT_211s0016g05840.1 // VIT_212s0028g01100.1 // VIT_215s0048g02500.1 // VIT_210s0003g03750.1 // VIT_203s0063g02040.1 // VIT_206s0080g01100.1 // VIT_215s0048g02980.1 // VIT_204s0043g01010.1 // VIT_205s0020g02480.1
GO:0031975	C	envelope	21	261	573	20929	1.6e-05	0.00014	// VIT_215s0046g02390.1 // VIT_218s0001g11630.1 // VIT_216s0050g01090.1 // VIT_214s0066g01210.1 // VIT_217s0000g04680.1 // VIT_204s0023g00080.1 // VIT_212s0028g01100.1 // VIT_205s0062g00980.1 // VIT_208s0040g00220.1 // VIT_215s0048g02500.1 // VIT_205s0020g02480.1 // VIT_201s0010g00920.1 // VIT_202s0012g01250.1 // VIT_204s0008g03560.1 // VIT_203s0088g01190.1 // VIT_217s0000g07190.1 // VIT_215s0048…
GO:0009570	C	chloroplast stroma	16	261	378	20929	3.3e-05	0.00029	// VIT_219s0093g00350.1 // VIT_218s0001g11630.1 // VIT_202s0025g04830.1 // VIT_214s0066g01210.1 // VIT_213s0064g00900.1 // VIT_206s0061g00750.1 // VIT_205s0020g02480.1 // VIT_210s0003g03750.1 // VIT_212s0028g01100.1 // VIT_204s0008g03560.1 // VIT_217s0000g07190.1 // VIT_211s0052g00640.1 // VIT_212s0059g00760.1 // VIT_219s0027g01150.1 // VIT_217s0000g09910.1 // VIT_201s0010g00920.1
GO:0031967	C	organelle envelope	20	261	567	20929	4.4e-05	0.00036	// VIT_215s0046g02390.1 // VIT_218s0001g11630.1 // VIT_216s0050g01090.1 // VIT_214s0066g01210.1 // VIT_217s0000g04680.1 // VIT_204s0023g00080.1 // VIT_212s0028g01100.1 // VIT_205s0062g00980.1 // VIT_208s0040g00220.1 // VIT_215s0048g02500.1 // VIT_205s0020g02480.1 // VIT_201s0010g00920.1 // VIT_202s0012g01250.1 // VIT_204s0008g03560.1 // VIT_203s0088g01190.1 // VIT_217s0000g07190.1 // VIT_215s0048…
GO:0005773	C	vacuole	17	261	430	20929	4.3e-05	0.00036	// VIT_208s0040g00790.1 // VIT_214s0068g01970.1 // VIT_212s0121g00300.1 // VIT_208s0032g00930.1 // VIT_213s0158g00320.1 // VIT_218s0001g05780.1 // VIT_204s0008g06210.1 // VIT_212s0055g01280.1 // VIT_215s0048g01090.1 // VIT_217s0000g05680.1 // VIT_201s0011g04900.1 // VIT_203s0088g01190.1 // VIT_201s0127g00070.1 // VIT_211s0037g00800.1 // VIT_204s0069g00295.1 // VIT_207s0104g01770.1 // VIT_212s0035…
GO:0044422	C	organelle part	48	261	2201	20929	0.00011	0.00082	// VIT_218s0001g01660.1 // VIT_217s0000g04680.1 // VIT_204s0023g00080.1 // VIT_211s0016g05840.1 // VIT_213s0064g00900.1 // VIT_205s0062g00980.1 // VIT_207s0031g01770.1 // VIT_204s0008g06210.1 // VIT_212s0035g01910.1 // VIT_215s0048g01090.1 // VIT_213s0019g00860.1 // VIT_203s0088g01190.1 // VIT_217s0000g07190.1 // VIT_204s0043g01010.1 // VIT_216s0050g01090.1 // VIT_217s0000g09910.1 // VIT_202s0025…
GO:0044446	C	intracellular organelle part	48	261	2201	20929	0.00011	0.00082	// VIT_218s0001g01660.1 // VIT_217s0000g04680.1 // VIT_204s0023g00080.1 // VIT_211s0016g05840.1 // VIT_213s0064g00900.1 // VIT_205s0062g00980.1 // VIT_207s0031g01770.1 // VIT_204s0008g06210.1 // VIT_212s0035g01910.1 // VIT_215s0048g01090.1 // VIT_213s0019g00860.1 // VIT_203s0088g01190.1 // VIT_217s0000g07190.1 // VIT_204s0043g01010.1 // VIT_216s0050g01090.1 // VIT_217s0000g09910.1 // VIT_202s0025…
GO:0030312	C	external encapsulating structure	12	261	252	20929	0.00011	0.00086	// VIT_214s0030g00420.1 // VIT_203s0132g00340.1 // VIT_205s0094g01190.1 // VIT_211s0016g02920.1 // VIT_215s0046g00360.1 // VIT_218s0001g08230.1 // VIT_215s0046g03600.1 // VIT_217s0000g04380.1 // VIT_216s0098g00950.1 // VIT_218s0001g15550.1 // VIT_203s0038g00230.1 // VIT_212s0059g01380.1
GO:0009505	C	plant-type cell wall	7	261	82	20929	0.00012	0.00086	// VIT_211s0016g02920.1 // VIT_203s0132g00340.1 // VIT_215s0046g00360.1 // VIT_215s0046g03600.1 // VIT_217s0000g04380.1 // VIT_216s0098g00950.1 // VIT_203s0038g00230.1
GO:0031984	C	organelle subcompartment	15	261	395	20929	0.00019	0.0013	// VIT_218s0001g01660.1 // VIT_219s0014g05080.1 // VIT_218s0001g11630.1 // VIT_214s0068g01970.1 // VIT_214s0066g01210.1 // VIT_217s0000g04680.1 // VIT_211s0016g05840.1 // VIT_212s0028g01100.1 // VIT_215s0048g02500.1 // VIT_210s0003g03750.1 // VIT_203s0063g02040.1 // VIT_206s0080g01100.1 // VIT_215s0048g02980.1 // VIT_204s0043g01010.1 // VIT_205s0020g02480.1
GO:0005618	C	cell wall	11	261	249	20929	0.0004	0.0029	// VIT_214s0030g00420.1 // VIT_203s0132g00340.1 // VIT_205s0094g01190.1 // VIT_211s0016g02920.1 // VIT_215s0046g00360.1 // VIT_215s0046g03600.1 // VIT_217s0000g04380.1 // VIT_216s0098g00950.1 // VIT_218s0001g15550.1 // VIT_203s0038g00230.1 // VIT_212s0059g01380.1
GO:0048046	C	apoplast	9	261	186	20929	0.00073	0.005	// VIT_214s0030g00420.1 // VIT_214s0066g01210.1 // VIT_211s0016g05840.1 // VIT_201s0010g00920.1 // VIT_206s0061g00750.1 // VIT_219s0093g00350.1 // VIT_205s0020g02480.1 // VIT_216s0098g00950.1 // VIT_203s0088g01190.1
GO:0043234	C	protein complex	30	261	1276	20929	0.00076	0.0052	// VIT_218s0001g01660.1 // VIT_206s0009g00370.1 // VIT_218s0122g00590.1 // VIT_206s0080g00360.1 // VIT_207s0031g00670.1 // VIT_207s0031g01770.1 // VIT_214s0128g00030.1 // VIT_212s0121g00310.1 // VIT_204s0023g02430.1 // VIT_206s0004g06840.1 // VIT_218s0089g01300.1 // VIT_203s0038g00230.1 // VIT_204s0008g01110.1 // VIT_204s0043g01010.1 // VIT_208s0058g01100.1 // VIT_212s0121g00300.1 // VIT_207s0031…
GO:0005783	C	endoplasmic reticulum	12	261	326	20929	0.001	0.007	// VIT_201s0011g06190.1 // VIT_214s0066g02040.1 // VIT_207s0005g01470.1 // VIT_205s0094g01190.1 // VIT_218s0001g15330.1 // VIT_218s0001g07640.1 // VIT_212s0035g01910.1 // VIT_204s0023g01630.1 // VIT_201s0137g00510.1 // VIT_218s0001g09650.1 // VIT_218s0001g09400.1 // VIT_207s0104g01770.1
GO:0012505	C	endomembrane system	20	261	732	20929	0.0011	0.0071	// VIT_201s0011g06190.1 // VIT_214s0068g01970.1 // VIT_214s0066g02040.1 // VIT_207s0005g01470.1 // VIT_205s0094g01190.1 // VIT_218s0001g15330.1 // VIT_212s0121g00300.1 // VIT_218s0001g07640.1 // VIT_204s0008g06210.1 // VIT_212s0035g01910.1 // VIT_204s0023g01630.1 // VIT_212s0055g01280.1 // VIT_201s0137g00510.1 // VIT_215s0048g01090.1 // VIT_217s0000g05680.1 // VIT_208s0040g00220.1 // VIT_218s0001…
GO:0032991	C	macromolecular complex	37	261	1745	20929	0.0012	0.0076	// VIT_218s0001g01660.1 // VIT_206s0009g00370.1 // VIT_218s0122g00590.1 // VIT_206s0080g00360.1 // VIT_207s0031g00670.1 // VIT_207s0031g01770.1 // VIT_214s0128g00030.1 // VIT_212s0121g00310.1 // VIT_204s0023g02430.1 // VIT_206s0004g06840.1 // VIT_218s0089g01300.1 // VIT_203s0038g00230.1 // VIT_204s0008g01110.1 // VIT_204s0043g01010.1 // VIT_208s0058g01100.1 // VIT_207s0005g01210.1 // VIT_207s0031…
GO:0044425	C	membrane part	42	261	2306	20929	0.0085	0.053	// VIT_218s0001g01660.1 // VIT_202s0012g01660.1 // VIT_217s0000g04680.1 // VIT_212s0142g00760.1 // VIT_212s0121g00300.1 // VIT_204s0008g06210.1 // VIT_212s0121g00310.1 // VIT_215s0048g01090.1 // VIT_206s0004g05070.1 // VIT_204s0023g03540.1 // VIT_218s0089g01300.1 // VIT_204s0043g01010.1 // VIT_202s0025g00720.1 // VIT_215s0046g02390.1 // VIT_203s0132g00340.1 // VIT_218s0001g15330.1 // VIT_202s0033…
GO:1902494	C	catalytic complex	12	261	434	20929	0.0096	0.059	// VIT_219s0014g05080.1 // VIT_206s0009g00370.1 // VIT_202s0012g01120.1 // VIT_207s0031g01770.1 // VIT_214s0128g00030.1 // VIT_201s0011g06190.1 // VIT_214s0108g00540.1 // VIT_206s0004g06840.1 // VIT_203s0038g00230.1 // VIT_219s0027g01150.1 // VIT_208s0058g01100.1 // VIT_207s0031g02160.1
GO:0031224	C	intrinsic component of membrane	36	261	1963	20929	0.013	0.081	// VIT_202s0012g01660.1 // VIT_217s0000g04680.1 // VIT_212s0142g00760.1 // VIT_212s0121g00300.1 // VIT_218s0001g08230.1 // VIT_212s0121g00310.1 // VIT_215s0048g01090.1 // VIT_206s0004g05070.1 // VIT_218s0089g01300.1 // VIT_202s0025g00720.1 // VIT_215s0046g02390.1 // VIT_203s0132g00340.1 // VIT_218s0001g15330.1 // VIT_202s0033g01315.1 // VIT_205s0049g00940.1 // VIT_202s0012g01250.1 // VIT_201s0010…
GO:0016021	C	integral component of membrane	34	261	1873	20929	0.018	0.11	// VIT_202s0012g01660.1 // VIT_217s0000g04680.1 // VIT_212s0142g00760.1 // VIT_212s0121g00300.1 // VIT_218s0001g08230.1 // VIT_212s0121g00310.1 // VIT_215s0048g01090.1 // VIT_206s0004g05070.1 // VIT_218s0089g01300.1 // VIT_202s0025g00720.1 // VIT_215s0046g02390.1 // VIT_203s0132g00340.1 // VIT_218s0001g15330.1 // VIT_202s0033g01315.1 // VIT_205s0049g00940.1 // VIT_202s0012g01250.1 // VIT_217s0000…
GO:0005911	C	cell-cell junction	8	261	286	20929	0.03	0.16	// VIT_211s0016g05840.1 // VIT_215s0046g00360.1 // VIT_204s0008g06210.1 // VIT_217s0000g05680.1 // VIT_213s0019g05010.1 // VIT_203s0038g00230.1 // VIT_206s0009g01620.1 // VIT_205s0029g00240.1
GO:0030054	C	cell junction	8	261	286	20929	0.03	0.16	// VIT_211s0016g05840.1 // VIT_215s0046g00360.1 // VIT_204s0008g06210.1 // VIT_217s0000g05680.1 // VIT_213s0019g05010.1 // VIT_203s0038g00230.1 // VIT_206s0009g01620.1 // VIT_205s0029g00240.1
GO:0009506	C	plasmodesma	8	261	286	20929	0.03	0.16	// VIT_211s0016g05840.1 // VIT_215s0046g00360.1 // VIT_204s0008g06210.1 // VIT_217s0000g05680.1 // VIT_213s0019g05010.1 // VIT_203s0038g00230.1 // VIT_206s0009g01620.1 // VIT_205s0029g00240.1
GO:0055044	C	symplast	8	261	286	20929	0.03	0.16	// VIT_211s0016g05840.1 // VIT_215s0046g00360.1 // VIT_204s0008g06210.1 // VIT_217s0000g05680.1 // VIT_213s0019g05010.1 // VIT_203s0038g00230.1 // VIT_206s0009g01620.1 // VIT_205s0029g00240.1
GO:0005634	C	nucleus	32	261	1849	20929	0.039	0.21	// VIT_201s0026g00940.1 // VIT_201s0010g00920.1 // VIT_207s0005g00590.1 // VIT_206s0004g06840.1 // VIT_208s0058g00470.1 // VIT_218s0089g01300.1 // VIT_207s0005g02130.1 // VIT_206s0061g00710.1 // VIT_202s0012g01120.1 // VIT_203s0091g00690.1 // VIT_201s0010g03910.1 // VIT_218s0001g07380.1 // VIT_217s0000g05680.1 // VIT_214s0068g02150.1 // VIT_208s0040g00220.1 // VIT_210s0071g00660.1 // VIT_202s0241…
GO:0005829	C	cytosol	13	261	652	20929	0.069	0.37	// VIT_205s0020g02480.1 // VIT_206s0009g00370.1 // VIT_214s0066g01210.1 // VIT_218s0001g01430.1 // VIT_201s0010g00920.1 // VIT_207s0104g00200.1 // VIT_214s0108g00540.1 // VIT_215s0046g03600.1 // VIT_217s0000g05680.1 // VIT_214s0068g02150.1 // VIT_201s0011g02750.1 // VIT_203s0038g00230.1 // VIT_205s0029g00240.1
GO:0043232	C	intracellular non-membrane-bounded organelle	11	261	960	20929	0.65	1	// VIT_207s0005g01210.1 // VIT_208s0056g00800.1 // VIT_201s0010g00920.1 // VIT_215s0048g02500.1 // VIT_208s0032g00760.1 // VIT_205s0020g02480.1 // VIT_216s0039g01870.1 // VIT_210s0071g00660.1 // VIT_201s0026g00720.1 // VIT_219s0027g01150.1 // VIT_204s0008g02270.1
GO:0031090	C	organelle membrane	9	261	530	20929	0.22	1	// VIT_215s0046g02390.1 // VIT_204s0008g06210.1 // VIT_217s0000g05680.1 // VIT_215s0048g01090.1 // VIT_202s0012g01250.1 // VIT_201s0127g00070.1 // VIT_215s0048g02980.1 // VIT_216s0050g01090.1 // VIT_202s0025g00720.1
GO:0043228	C	non-membrane-bounded organelle	11	261	960	20929	0.65	1	// VIT_207s0005g01210.1 // VIT_208s0056g00800.1 // VIT_201s0010g00920.1 // VIT_215s0048g02500.1 // VIT_208s0032g00760.1 // VIT_205s0020g02480.1 // VIT_216s0039g01870.1 // VIT_210s0071g00660.1 // VIT_201s0026g00720.1 // VIT_219s0027g01150.1 // VIT_204s0008g02270.1
GO:1990904	C	ribonucleoprotein complex	5	261	483	20929	0.72	1	// VIT_201s0010g00920.1 // VIT_205s0020g02480.1 // VIT_208s0032g00760.1 // VIT_204s0008g02270.1 // VIT_219s0027g01150.1
GO:0005840	C	ribosome	5	261	373	20929	0.5	1	// VIT_201s0010g00920.1 // VIT_205s0020g02480.1 // VIT_208s0032g00760.1 // VIT_204s0008g02270.1 // VIT_219s0027g01150.1
GO:0030529	C	intracellular ribonucleoprotein complex	5	261	483	20929	0.72	1	// VIT_201s0010g00920.1 // VIT_205s0020g02480.1 // VIT_208s0032g00760.1 // VIT_204s0008g02270.1 // VIT_219s0027g01150.1
GO:0098796	C	membrane protein complex	6	261	360	20929	0.3	1	// VIT_218s0001g01660.1 // VIT_219s0014g05080.1 // VIT_214s0128g00030.1 // VIT_215s0048g02500.1 // VIT_218s0089g01300.1 // VIT_204s0043g01010.1
