# Supplementary material for: Characterization of Chromatin Accessibility and Gene Expression upon Cold Stress Reveals that the RAV1 Transcription Factor Functions in Cold Response in Vitis Amurensis
Source: Plant Cell Physiol. 2021 Jul 19;62(10):1615–29. doi: 10.1093/pcp/pcab115 (PMC8643690; doi:10.1093/pcp/pcab115)
Supplement: pcab115_Supp [file pcab115_supp.zip › pcp-2021-e-00082-File011.xlsx]

## Sheet: 2-go
Enriched Go terms for RAV1 and ERFs regulatory network
GO_acc	term_type	Term	queryitem	querytotal	bgitem	bgtotal	pvalue	FDR	entries
GO:0050896	P	response to stimulus	105	225	3331	20929	7.5e-27	1.7e-23	// VIT_205s0077g00060.1 // VIT_219s0090g01870.1 // VIT_211s0118g00180.1 // VIT_201s0146g00410.1 // VIT_214s0066g00610.1 // VIT_205s0020g03710.1 // VIT_205s0094g01530.1 // VIT_219s0015g00060.1 // VIT_214s0066g02060.1 // VIT_210s0003g01730.1 // VIT_214s0066g02090.1 // VIT_217s0000g03340.1 // VIT_206s0080g01090.1 // VIT_218s0001g00660.1 // VIT_218s0001g12360.1 // VIT_218s0001g02740.1 // VIT_207s0031…
GO:0042221	P	response to chemical	67	225	1338	20929	1.9e-26	2.2e-23	// VIT_201s0026g00880.1 // VIT_206s0004g05090.1 // VIT_210s0003g01600.1 // VIT_201s0026g00980.1 // VIT_213s0019g01980.1 // VIT_203s0097g00710.1 // VIT_206s0004g04950.1 // VIT_211s0118g00180.1 // VIT_205s0094g01010.1 // VIT_217s0000g01970.1 // VIT_203s0017g01940.1 // VIT_212s0059g02150.1 // VIT_202s0025g02510.1 // VIT_205s0020g03710.1 // VIT_205s0094g01530.1 // VIT_218s0001g02440.1 // VIT_218s0001…
GO:0009719	P	response to endogenous stimulus	47	225	634	20929	5.7e-25	4.4e-22	// VIT_201s0026g00880.1 // VIT_206s0004g05090.1 // VIT_201s0026g00980.1 // VIT_213s0019g01980.1 // VIT_216s0098g01150.1 // VIT_211s0118g00180.1 // VIT_205s0094g01010.1 // VIT_217s0000g01970.1 // VIT_203s0017g01940.1 // VIT_212s0059g02150.1 // VIT_205s0020g03710.1 // VIT_205s0094g01530.1 // VIT_218s0001g02440.1 // VIT_218s0001g06150.1 // VIT_205s0094g01030.1 // VIT_203s0038g00670.1 // VIT_208s0032…
GO:1901700	P	response to oxygen-containing compound	50	225	760	20929	2.2e-24	1.2e-21	// VIT_201s0026g00880.1 // VIT_206s0004g05090.1 // VIT_201s0026g00980.1 // VIT_213s0019g01980.1 // VIT_203s0097g00710.1 // VIT_211s0118g00180.1 // VIT_205s0094g01010.1 // VIT_217s0000g01970.1 // VIT_203s0017g01940.1 // VIT_212s0059g02150.1 // VIT_205s0020g03710.1 // VIT_205s0094g01530.1 // VIT_218s0001g02440.1 // VIT_218s0001g06150.1 // VIT_218s0041g02060.1 // VIT_203s0038g00670.1 // VIT_208s0032…
GO:0010033	P	response to organic substance	54	225	1010	20929	2.4e-22	1.1e-19	// VIT_201s0026g00880.1 // VIT_206s0004g05090.1 // VIT_201s0026g00980.1 // VIT_213s0019g01980.1 // VIT_216s0098g01150.1 // VIT_201s0011g06140.1 // VIT_211s0118g00180.1 // VIT_205s0094g01010.1 // VIT_217s0000g01970.1 // VIT_203s0017g01940.1 // VIT_212s0059g02150.1 // VIT_205s0020g03710.1 // VIT_205s0094g01530.1 // VIT_218s0001g02440.1 // VIT_218s0001g06150.1 // VIT_218s0041g02060.1 // VIT_203s0038…
GO:0009725	P	response to hormone	40	225	595	20929	7.8e-20	3e-17	// VIT_201s0026g00880.1 // VIT_201s0026g00980.1 // VIT_213s0019g01980.1 // VIT_216s0098g01150.1 // VIT_211s0118g00180.1 // VIT_205s0094g01010.1 // VIT_217s0000g01970.1 // VIT_203s0017g01940.1 // VIT_212s0059g02150.1 // VIT_205s0020g03710.1 // VIT_205s0094g01530.1 // VIT_218s0001g02440.1 // VIT_218s0001g06150.1 // VIT_203s0038g00670.1 // VIT_208s0032g01150.1 // VIT_212s0134g00240.1 // VIT_214s0066…
GO:0033993	P	response to lipid	28	225	264	20929	8.3e-19	2.7e-16	// VIT_201s0026g00880.1 // VIT_201s0026g00980.1 // VIT_205s0094g01010.1 // VIT_203s0017g01940.1 // VIT_212s0059g02150.1 // VIT_205s0020g03710.1 // VIT_205s0094g01530.1 // VIT_218s0001g02440.1 // VIT_218s0001g06150.1 // VIT_203s0038g00670.1 // VIT_208s0032g01150.1 // VIT_214s0066g02060.1 // VIT_214s0066g02350.1 // VIT_205s0020g03690.1 // VIT_214s0066g02090.1 // VIT_217s0000g03720.1 // VIT_206s0080…
GO:0009605	P	response to external stimulus	40	225	663	20929	2.9e-18	8.2e-16	// VIT_213s0019g01980.1 // VIT_219s0090g01870.1 // VIT_205s0094g01010.1 // VIT_217s0000g01970.1 // VIT_213s0067g00260.1 // VIT_219s0014g05430.1 // VIT_213s0019g02860.1 // VIT_205s0020g03710.1 // VIT_203s0017g01940.1 // VIT_219s0015g00060.1 // VIT_212s0059g01400.1 // VIT_205s0094g01030.1 // VIT_208s0032g01150.1 // VIT_209s0002g05700.1 // VIT_210s0003g01730.1 // VIT_208s0040g01520.1 // VIT_201s0127…
GO:0001101	P	response to acid chemical	33	225	427	20929	3.9e-18	9.9e-16	// VIT_201s0026g00980.1 // VIT_213s0019g01980.1 // VIT_205s0094g01010.1 // VIT_217s0000g01970.1 // VIT_212s0059g02150.1 // VIT_205s0020g03710.1 // VIT_203s0017g01940.1 // VIT_218s0001g02440.1 // VIT_218s0041g02060.1 // VIT_203s0038g00670.1 // VIT_208s0032g01150.1 // VIT_214s0066g02060.1 // VIT_214s0006g00180.1 // VIT_214s0066g02350.1 // VIT_205s0020g03690.1 // VIT_214s0066g02090.1 // VIT_207s0031…
GO:0010200	P	response to chitin	17	225	76	20929	1.3e-16	3e-14	// VIT_218s0122g00300.1 // VIT_217s0000g03340.1 // VIT_206s0004g05090.1 // VIT_213s0019g01980.1 // VIT_208s0032g01150.1 // VIT_204s0008g05760.1 // VIT_213s0067g00260.1 // VIT_217s0000g01970.1 // VIT_206s0080g01090.1 // VIT_207s0129g00240.1 // VIT_218s0122g00230.1 // VIT_205s0020g03710.1 // VIT_219s0014g04650.1 // VIT_217s0053g00850.1 // VIT_205s0077g01970.1 // VIT_205s0020g03690.1 // VIT_207s0005…
GO:0010243	P	response to organonitrogen compound	17	225	80	20929	2.8e-16	5.8e-14	// VIT_218s0122g00300.1 // VIT_217s0000g03340.1 // VIT_206s0004g05090.1 // VIT_213s0019g01980.1 // VIT_208s0032g01150.1 // VIT_204s0008g05760.1 // VIT_213s0067g00260.1 // VIT_217s0000g01970.1 // VIT_206s0080g01090.1 // VIT_207s0129g00240.1 // VIT_218s0122g00230.1 // VIT_205s0020g03710.1 // VIT_219s0014g04650.1 // VIT_217s0053g00850.1 // VIT_205s0077g01970.1 // VIT_205s0020g03690.1 // VIT_207s0005…
GO:0043207	P	response to external biotic stimulus	31	225	440	20929	4.9e-16	8e-14	// VIT_213s0019g01980.1 // VIT_219s0090g01870.1 // VIT_217s0000g01970.1 // VIT_213s0067g00260.1 // VIT_219s0014g05430.1 // VIT_213s0019g02860.1 // VIT_205s0020g03710.1 // VIT_203s0017g01940.1 // VIT_219s0015g00060.1 // VIT_212s0059g01400.1 // VIT_208s0032g01150.1 // VIT_210s0003g01730.1 // VIT_208s0040g01520.1 // VIT_201s0127g00130.1 // VIT_205s0077g01970.1 // VIT_205s0020g03690.1 // VIT_214s0066…
GO:0051707	P	response to other organism	31	225	440	20929	4.9e-16	8e-14	// VIT_213s0019g01980.1 // VIT_219s0090g01870.1 // VIT_217s0000g01970.1 // VIT_213s0067g00260.1 // VIT_219s0014g05430.1 // VIT_213s0019g02860.1 // VIT_205s0020g03710.1 // VIT_203s0017g01940.1 // VIT_219s0015g00060.1 // VIT_212s0059g01400.1 // VIT_208s0032g01150.1 // VIT_210s0003g01730.1 // VIT_208s0040g01520.1 // VIT_201s0127g00130.1 // VIT_205s0077g01970.1 // VIT_205s0020g03690.1 // VIT_214s0066…
GO:0009069	P	serine family amino acid metabolic process	21	225	160	20929	4.8e-16	8e-14	// VIT_201s0026g00880.1 // VIT_217s0000g03340.1 // VIT_203s0038g02400.1 // VIT_208s0058g00300.1 // VIT_202s0025g04550.1 // VIT_216s0148g00120.1 // VIT_217s0000g00130.1 // VIT_219s0014g00470.1 // VIT_216s0098g00100.1 // VIT_205s0049g01200.1 // VIT_217s0000g01970.1 // VIT_218s0086g00210.1 // VIT_214s0066g00610.1 // VIT_206s0009g01740.1 // VIT_219s0014g00810.1 // VIT_214s0083g01220.1 // VIT_212s0028…
GO:0009607	P	response to biotic stimulus	32	225	491	20929	1.3e-15	1.9e-13	// VIT_213s0019g01980.1 // VIT_219s0090g01870.1 // VIT_217s0000g01970.1 // VIT_213s0067g00260.1 // VIT_219s0014g05430.1 // VIT_213s0019g02860.1 // VIT_205s0020g03710.1 // VIT_203s0017g01940.1 // VIT_219s0015g00060.1 // VIT_212s0059g01400.1 // VIT_208s0032g01150.1 // VIT_210s0003g01730.1 // VIT_208s0040g01520.1 // VIT_201s0127g00130.1 // VIT_205s0077g01970.1 // VIT_205s0020g03690.1 // VIT_214s0066…
GO:0070887	P	cellular response to chemical stimulus	33	225	542	20929	2.7e-15	4e-13	// VIT_201s0026g00980.1 // VIT_213s0019g01980.1 // VIT_205s0094g01010.1 // VIT_217s0000g01970.1 // VIT_203s0017g01940.1 // VIT_212s0059g02150.1 // VIT_205s0020g03710.1 // VIT_205s0094g01530.1 // VIT_218s0001g02440.1 // VIT_218s0041g02410.1 // VIT_208s0032g01150.1 // VIT_214s0066g02350.1 // VIT_205s0077g01970.1 // VIT_205s0020g03690.1 // VIT_214s0066g02090.1 // VIT_218s0122g00300.1 // VIT_207s0031…
GO:0097305	P	response to alcohol	22	225	202	20929	3.3e-15	4.2e-13	// VIT_201s0026g00980.1 // VIT_205s0094g01010.1 // VIT_212s0059g02150.1 // VIT_205s0020g03710.1 // VIT_203s0017g01940.1 // VIT_218s0001g02440.1 // VIT_203s0038g00670.1 // VIT_208s0032g01150.1 // VIT_214s0066g02060.1 // VIT_214s0066g02350.1 // VIT_205s0020g03690.1 // VIT_214s0066g02090.1 // VIT_206s0080g01090.1 // VIT_205s0094g01020.1 // VIT_203s0017g01990.1 // VIT_212s0055g00160.1 // VIT_208s0058…
GO:0009737	P	response to abscisic acid	22	225	202	20929	3.3e-15	4.2e-13	// VIT_201s0026g00980.1 // VIT_205s0094g01010.1 // VIT_212s0059g02150.1 // VIT_205s0020g03710.1 // VIT_203s0017g01940.1 // VIT_218s0001g02440.1 // VIT_203s0038g00670.1 // VIT_208s0032g01150.1 // VIT_214s0066g02060.1 // VIT_214s0066g02350.1 // VIT_205s0020g03690.1 // VIT_214s0066g02090.1 // VIT_206s0080g01090.1 // VIT_205s0094g01020.1 // VIT_203s0017g01990.1 // VIT_212s0055g00160.1 // VIT_208s0058…
GO:0044710	P	single-organism metabolic process	102	225	4670	20929	2.8e-14	3.4e-12	// VIT_202s0087g00930.1 // VIT_205s0077g00060.1 // VIT_206s0004g06910.1 // VIT_215s0046g02380.1 // VIT_214s0066g00610.1 // VIT_205s0020g03710.1 // VIT_219s0015g00060.1 // VIT_212s0035g01080.1 // VIT_218s0001g11490.1 // VIT_205s0020g03270.1 // VIT_212s0057g00750.1 // VIT_217s0000g03340.1 // VIT_219s0015g00730.1 // VIT_206s0080g01090.1 // VIT_217s0000g04750.1 // VIT_218s0001g12360.1 // VIT_218s0001…
GO:0006950	P	response to stress	61	225	1995	20929	6.4e-14	7.4e-12	// VIT_203s0038g02400.1 // VIT_210s0003g01600.1 // VIT_201s0026g00980.1 // VIT_213s0019g01980.1 // VIT_201s0011g06470.1 // VIT_211s0118g00180.1 // VIT_205s0094g01010.1 // VIT_201s0146g00410.1 // VIT_212s0059g02150.1 // VIT_214s0066g00610.1 // VIT_219s0014g05430.1 // VIT_213s0019g02860.1 // VIT_205s0020g03710.1 // VIT_203s0017g01940.1 // VIT_218s0001g02440.1 // VIT_215s0046g02825.1 // VIT_207s0005…
GO:0009628	P	response to abiotic stimulus	42	225	1007	20929	8.6e-14	9.4e-12	// VIT_201s0011g06470.1 // VIT_210s0003g05690.1 // VIT_203s0097g00710.1 // VIT_209s0002g05700.1 // VIT_211s0118g00180.1 // VIT_205s0094g01010.1 // VIT_201s0146g00410.1 // VIT_212s0059g02150.1 // VIT_203s0017g01940.1 // VIT_218s0001g02440.1 // VIT_203s0038g03860.1 // VIT_208s0032g01150.1 // VIT_213s0019g01980.1 // VIT_207s0129g00240.1 // VIT_214s0068g01360.1 // VIT_214s0006g00180.1 // VIT_214s0066…
GO:1901605	P	alpha-amino acid metabolic process	25	225	334	20929	1.1e-13	1.2e-11	// VIT_201s0026g00880.1 // VIT_214s0083g01220.1 // VIT_216s0098g00100.1 // VIT_217s0000g01970.1 // VIT_214s0066g00610.1 // VIT_218s0001g02440.1 // VIT_218s0041g02410.1 // VIT_202s0025g04550.1 // VIT_212s0059g01400.1 // VIT_217s0000g00130.1 // VIT_213s0064g00465.1 // VIT_219s0014g00470.1 // VIT_219s0014g00810.1 // VIT_201s0127g00130.1 // VIT_205s0020g03270.1 // VIT_217s0000g03340.1 // VIT_218s0086…
GO:1901698	P	response to nitrogen compound	20	225	210	20929	6.2e-13	6.2e-11	// VIT_218s0122g00300.1 // VIT_217s0000g03340.1 // VIT_210s0003g01600.1 // VIT_207s0031g01320.1 // VIT_206s0004g05090.1 // VIT_213s0019g01980.1 // VIT_208s0032g01150.1 // VIT_204s0008g05760.1 // VIT_202s0033g00850.1 // VIT_213s0067g00260.1 // VIT_217s0000g01970.1 // VIT_206s0080g01090.1 // VIT_207s0129g00240.1 // VIT_218s0122g00230.1 // VIT_205s0020g03710.1 // VIT_219s0014g04650.1 // VIT_217s0053…
GO:0044763	P	single-organism cellular process	105	225	5140	20929	7.3e-13	7e-11	// VIT_205s0077g00060.1 // VIT_215s0046g02380.1 // VIT_213s0019g00340.1 // VIT_214s0066g00610.1 // VIT_205s0020g03710.1 // VIT_205s0094g01530.1 // VIT_212s0035g01080.1 // VIT_210s0003g01730.1 // VIT_205s0020g03270.1 // VIT_214s0066g02090.1 // VIT_217s0000g03340.1 // VIT_209s0002g03940.1 // VIT_206s0080g01090.1 // VIT_218s0001g00660.1 // VIT_218s0001g12360.1 // VIT_218s0072g01010.1 // VIT_218s0001…
GO:0071310	P	cellular response to organic substance	29	225	513	20929	8.9e-13	8.2e-11	// VIT_201s0026g00980.1 // VIT_213s0019g01980.1 // VIT_205s0094g01010.1 // VIT_217s0000g01970.1 // VIT_203s0017g01940.1 // VIT_212s0059g02150.1 // VIT_205s0020g03710.1 // VIT_205s0094g01530.1 // VIT_208s0032g01150.1 // VIT_214s0066g02350.1 // VIT_205s0077g01970.1 // VIT_205s0020g03690.1 // VIT_214s0066g02090.1 // VIT_218s0122g00300.1 // VIT_207s0031g01320.1 // VIT_217s0000g03720.1 // VIT_206s0080…
GO:1901701	P	cellular response to oxygen-containing compound	24	225	340	20929	1.2e-12	1e-10	// VIT_201s0026g00980.1 // VIT_213s0019g01980.1 // VIT_205s0094g01010.1 // VIT_217s0000g01970.1 // VIT_203s0017g01940.1 // VIT_205s0020g03710.1 // VIT_205s0094g01530.1 // VIT_208s0032g01150.1 // VIT_214s0066g02350.1 // VIT_205s0077g01970.1 // VIT_205s0020g03690.1 // VIT_214s0066g02090.1 // VIT_207s0031g01320.1 // VIT_217s0000g03720.1 // VIT_206s0080g01090.1 // VIT_218s0001g00660.1 // VIT_205s0094…
GO:0071495	P	cellular response to endogenous stimulus	23	225	321	20929	2.7e-12	2.3e-10	// VIT_201s0026g00980.1 // VIT_213s0019g01980.1 // VIT_205s0094g01010.1 // VIT_217s0000g01970.1 // VIT_212s0059g02150.1 // VIT_205s0020g03710.1 // VIT_205s0094g01530.1 // VIT_208s0032g01150.1 // VIT_214s0066g02350.1 // VIT_205s0020g03690.1 // VIT_218s0122g00300.1 // VIT_206s0080g01090.1 // VIT_205s0094g01020.1 // VIT_217s0053g00850.1 // VIT_208s0058g00300.1 // VIT_207s0031g02610.1 // VIT_211s0016…
GO:0071229	P	cellular response to acid chemical	20	225	252	20929	1.4e-11	1.1e-09	// VIT_201s0026g00980.1 // VIT_208s0058g00300.1 // VIT_207s0031g01320.1 // VIT_207s0031g02610.1 // VIT_205s0094g01030.1 // VIT_208s0032g01150.1 // VIT_208s0007g05390.1 // VIT_213s0019g01980.1 // VIT_205s0094g01010.1 // VIT_217s0000g01970.1 // VIT_206s0080g01090.1 // VIT_217s0053g00850.1 // VIT_205s0020g03710.1 // VIT_203s0017g01940.1 // VIT_202s0012g00550.1 // VIT_205s0094g01020.1 // VIT_217s0000…
GO:0044699	P	single-organism process	132	225	7647	20929	1.7e-11	1.3e-09	// VIT_202s0087g00930.1 // VIT_205s0077g00060.1 // VIT_206s0004g06910.1 // VIT_215s0046g02380.1 // VIT_213s0019g00340.1 // VIT_214s0066g00610.1 // VIT_205s0020g03710.1 // VIT_205s0094g01530.1 // VIT_216s0050g02350.1 // VIT_219s0015g00060.1 // VIT_201s0150g00140.1 // VIT_210s0003g01730.1 // VIT_218s0001g11490.1 // VIT_205s0020g03270.1 // VIT_214s0066g02090.1 // VIT_212s0057g00750.1 // VIT_217s0000…
GO:0032870	P	cellular response to hormone stimulus	22	225	320	20929	1.8e-11	1.3e-09	// VIT_201s0026g00980.1 // VIT_213s0019g01980.1 // VIT_205s0094g01010.1 // VIT_217s0000g01970.1 // VIT_212s0059g02150.1 // VIT_205s0020g03710.1 // VIT_205s0094g01530.1 // VIT_208s0032g01150.1 // VIT_214s0066g02350.1 // VIT_205s0020g03690.1 // VIT_218s0122g00300.1 // VIT_206s0080g01090.1 // VIT_205s0094g01020.1 // VIT_217s0053g00850.1 // VIT_208s0058g00300.1 // VIT_207s0031g02610.1 // VIT_211s0016…
GO:0051716	P	cellular response to stimulus	49	225	1591	20929	2.8e-11	2e-09	// VIT_210s0003g01600.1 // VIT_201s0026g00980.1 // VIT_213s0019g01980.1 // VIT_205s0077g00060.1 // VIT_205s0094g01010.1 // VIT_217s0000g01970.1 // VIT_203s0017g01940.1 // VIT_212s0059g02150.1 // VIT_214s0066g00610.1 // VIT_219s0014g05430.1 // VIT_205s0020g03710.1 // VIT_205s0094g01530.1 // VIT_218s0001g02440.1 // VIT_218s0041g02410.1 // VIT_212s0059g01400.1 // VIT_208s0032g01150.1 // VIT_210s0003…
GO:0051704	P	multi-organism process	33	225	770	20929	2.8e-11	2e-09	// VIT_213s0019g01980.1 // VIT_219s0090g01870.1 // VIT_217s0000g01970.1 // VIT_213s0067g00260.1 // VIT_219s0014g05430.1 // VIT_213s0019g02860.1 // VIT_205s0020g03710.1 // VIT_203s0017g01940.1 // VIT_219s0015g00060.1 // VIT_212s0059g01400.1 // VIT_208s0032g01150.1 // VIT_210s0003g01730.1 // VIT_208s0040g01520.1 // VIT_201s0127g00130.1 // VIT_205s0020g03270.1 // VIT_205s0077g01970.1 // VIT_205s0020…
GO:0002376	P	immune system process	21	225	327	20929	1.7e-10	1.2e-08	// VIT_218s0122g00300.1 // VIT_217s0000g03340.1 // VIT_218s0001g00660.1 // VIT_207s0031g01320.1 // VIT_204s0008g05760.1 // VIT_208s0032g01150.1 // VIT_213s0019g01980.1 // VIT_213s0067g00260.1 // VIT_201s0127g00130.1 // VIT_210s0003g01730.1 // VIT_206s0080g01090.1 // VIT_217s0000g01970.1 // VIT_214s0066g00610.1 // VIT_219s0014g05430.1 // VIT_205s0020g03710.1 // VIT_203s0017g01940.1 // VIT_217s0000…
GO:0007154	P	cell communication	42	225	1290	20929	1.9e-10	1.3e-08	// VIT_210s0003g01600.1 // VIT_201s0026g00980.1 // VIT_213s0019g01980.1 // VIT_205s0077g00060.1 // VIT_205s0094g01010.1 // VIT_217s0000g01970.1 // VIT_203s0017g01940.1 // VIT_212s0059g02150.1 // VIT_205s0020g03710.1 // VIT_205s0094g01530.1 // VIT_212s0059g01400.1 // VIT_208s0032g01150.1 // VIT_214s0066g02350.1 // VIT_205s0077g01970.1 // VIT_205s0020g03690.1 // VIT_214s0066g02090.1 // VIT_218s0122…
GO:0010035	P	response to inorganic substance	21	225	335	20929	2.6e-10	1.7e-08	// VIT_211s0016g04490.1 // VIT_207s0031g01320.1 // VIT_218s0041g02060.1 // VIT_203s0038g00670.1 // VIT_203s0088g01220.1 // VIT_203s0097g00710.1 // VIT_218s0122g00620.1 // VIT_202s0033g00850.1 // VIT_212s0059g02150.1 // VIT_210s0003g01600.1 // VIT_205s0094g01010.1 // VIT_205s0094g01030.1 // VIT_207s0129g00240.1 // VIT_208s0040g03100.1 // VIT_213s0019g01980.1 // VIT_208s0032g01150.1 // VIT_203s0017…
GO:0071396	P	cellular response to lipid	14	225	138	20929	9.4e-10	5.6e-08	// VIT_208s0058g00300.1 // VIT_201s0026g00980.1 // VIT_205s0094g01030.1 // VIT_208s0032g01150.1 // VIT_205s0094g01010.1 // VIT_206s0080g01090.1 // VIT_202s0012g00550.1 // VIT_205s0020g03710.1 // VIT_205s0094g01530.1 // VIT_205s0094g01020.1 // VIT_208s0007g05390.1 // VIT_214s0066g02350.1 // VIT_205s0020g03690.1 // VIT_207s0031g02610.1
GO:1900673	P	olefin metabolic process	9	225	36	20929	9.4e-10	5.6e-08	// VIT_218s0122g00620.1 // VIT_217s0000g01970.1 // VIT_206s0080g01090.1 // VIT_208s0040g01520.1 // VIT_216s0098g00850.1 // VIT_205s0020g03710.1 // VIT_203s0017g01940.1 // VIT_213s0156g00150.1 // VIT_205s0020g03690.1
GO:1900674	P	olefin biosynthetic process	9	225	36	20929	9.4e-10	5.6e-08	// VIT_218s0122g00620.1 // VIT_217s0000g01970.1 // VIT_206s0080g01090.1 // VIT_208s0040g01520.1 // VIT_216s0098g00850.1 // VIT_205s0020g03710.1 // VIT_203s0017g01940.1 // VIT_213s0156g00150.1 // VIT_205s0020g03690.1
GO:0009651	P	response to salt stress	16	225	193	20929	9e-10	5.6e-08	// VIT_203s0038g03950.1 // VIT_212s0055g00160.1 // VIT_217s0000g01970.1 // VIT_201s0011g06470.1 // VIT_208s0032g01150.1 // VIT_212s0059g02150.1 // VIT_211s0118g00180.1 // VIT_205s0094g01010.1 // VIT_217s0000g02500.1 // VIT_205s0094g01030.1 // VIT_207s0129g00240.1 // VIT_203s0017g01940.1 // VIT_218s0001g02440.1 // VIT_205s0094g01020.1 // VIT_203s0017g01990.1 // VIT_202s0012g00550.1
GO:0006082	P	organic acid metabolic process	41	225	1342	20929	2e-09	1.1e-07	// VIT_201s0026g00880.1 // VIT_207s0289g00060.1 // VIT_216s0148g00120.1 // VIT_213s0019g01980.1 // VIT_215s0046g02380.1 // VIT_205s0094g01010.1 // VIT_217s0000g01970.1 // VIT_212s0059g02150.1 // VIT_214s0066g00610.1 // VIT_218s0001g02440.1 // VIT_202s0025g03440.1 // VIT_218s0041g02410.1 // VIT_203s0038g02400.1 // VIT_202s0025g04550.1 // VIT_212s0059g01400.1 // VIT_217s0000g02920.1 // VIT_218s0041…
GO:0097306	P	cellular response to alcohol	12	225	98	20929	2.2e-09	1.2e-07	// VIT_208s0058g00300.1 // VIT_201s0026g00980.1 // VIT_205s0094g01030.1 // VIT_208s0032g01150.1 // VIT_205s0094g01010.1 // VIT_206s0080g01090.1 // VIT_202s0012g00550.1 // VIT_205s0020g03710.1 // VIT_205s0094g01020.1 // VIT_214s0066g02350.1 // VIT_205s0020g03690.1 // VIT_207s0031g02610.1
GO:0071215	P	cellular response to abscisic acid stimulus	12	225	98	20929	2.2e-09	1.2e-07	// VIT_208s0058g00300.1 // VIT_201s0026g00980.1 // VIT_205s0094g01030.1 // VIT_208s0032g01150.1 // VIT_205s0094g01010.1 // VIT_206s0080g01090.1 // VIT_202s0012g00550.1 // VIT_205s0020g03710.1 // VIT_205s0094g01020.1 // VIT_214s0066g02350.1 // VIT_205s0020g03690.1 // VIT_207s0031g02610.1
GO:0044237	P	cellular metabolic process	131	225	8063	20929	2.2e-09	1.2e-07	// VIT_205s0077g00060.1 // VIT_206s0004g06910.1 // VIT_216s0013g01070.1 // VIT_214s0066g00610.1 // VIT_216s0013g00950.1 // VIT_205s0020g03710.1 // VIT_203s0017g01940.1 // VIT_201s0150g00140.1 // VIT_216s0013g01110.1 // VIT_210s0003g01730.1 // VIT_210s0116g01200.1 // VIT_218s0001g02740.1 // VIT_205s0020g03270.1 // VIT_215s0046g02380.1 // VIT_214s0066g02090.1 // VIT_212s0057g00750.1 // VIT_217s0000…
GO:0044281	P	small molecule metabolic process	51	225	1940	20929	2.3e-09	1.2e-07	// VIT_201s0026g00880.1 // VIT_207s0289g00060.1 // VIT_201s0026g00980.1 // VIT_213s0019g01980.1 // VIT_206s0004g06910.1 // VIT_215s0046g02380.1 // VIT_205s0094g01010.1 // VIT_217s0000g01970.1 // VIT_212s0059g02150.1 // VIT_201s0011g00690.1 // VIT_218s0001g02440.1 // VIT_202s0025g03440.1 // VIT_218s0041g02410.1 // VIT_203s0038g02400.1 // VIT_202s0025g04550.1 // VIT_212s0059g01400.1 // VIT_217s0000…
GO:0009812	P	flavonoid metabolic process	11	225	79	20929	3.1e-09	1.6e-07	// VIT_202s0087g00930.1 // VIT_218s0122g00620.1 // VIT_208s0040g01520.1 // VIT_208s0032g01150.1 // VIT_217s0000g07030.1 // VIT_214s0066g00610.1 // VIT_216s0098g00850.1 // VIT_213s0019g02860.1 // VIT_219s0085g00650.1 // VIT_217s0000g04750.1 // VIT_208s0007g05390.1
GO:0009755	P	hormone-mediated signaling pathway	19	225	317	20929	3.8e-09	1.9e-07	// VIT_218s0122g00300.1 // VIT_208s0058g00300.1 // VIT_217s0053g00850.1 // VIT_201s0026g00980.1 // VIT_211s0016g04490.1 // VIT_208s0032g01150.1 // VIT_213s0019g01980.1 // VIT_211s0016g05480.1 // VIT_217s0000g01970.1 // VIT_206s0080g01090.1 // VIT_212s0059g02150.1 // VIT_205s0049g00090.1 // VIT_205s0020g03710.1 // VIT_205s0094g01530.1 // VIT_202s0012g00550.1 // VIT_208s0007g05390.1 // VIT_214s0066…
GO:0014070	P	response to organic cyclic compound	18	225	287	20929	5.1e-09	2.5e-07	// VIT_201s0026g00880.1 // VIT_217s0000g03340.1 // VIT_218s0001g06150.1 // VIT_207s0031g01320.1 // VIT_207s0031g02610.1 // VIT_218s0041g02060.1 // VIT_208s0032g01150.1 // VIT_204s0008g05760.1 // VIT_218s0001g06170.1 // VIT_217s0000g03720.1 // VIT_217s0000g01970.1 // VIT_205s0094g01530.1 // VIT_213s0067g00260.1 // VIT_213s0019g01980.1 // VIT_203s0017g01940.1 // VIT_213s0156g00150.1 // VIT_217s0053…
GO:0009813	P	flavonoid biosynthetic process	10	225	65	20929	6.9e-09	3.3e-07	// VIT_202s0087g00930.1 // VIT_218s0122g00620.1 // VIT_208s0040g01520.1 // VIT_208s0032g01150.1 // VIT_217s0000g07030.1 // VIT_214s0066g00610.1 // VIT_216s0098g00850.1 // VIT_213s0019g02860.1 // VIT_219s0085g00650.1 // VIT_217s0000g04750.1
GO:0098542	P	defense response to other organism	19	225	341	20929	1.2e-08	5.5e-07	// VIT_217s0000g01970.1 // VIT_219s0090g01420.1 // VIT_207s0031g01320.1 // VIT_212s0059g01400.1 // VIT_204s0008g05760.1 // VIT_208s0032g01150.1 // VIT_213s0019g01980.1 // VIT_217s0000g03720.1 // VIT_210s0003g01730.1 // VIT_206s0080g01090.1 // VIT_213s0067g00260.1 // VIT_219s0014g05430.1 // VIT_213s0019g02860.1 // VIT_205s0020g03710.1 // VIT_201s0127g00130.1 // VIT_217s0053g00850.1 // VIT_205s0077…
GO:0005985	P	sucrose metabolic process	7	225	21	20929	1.4e-08	6.3e-07	// VIT_219s0015g00730.1 // VIT_201s0011g00690.1 // VIT_201s0026g00980.1 // VIT_205s0020g00420.1 // VIT_202s0154g00090.1 // VIT_205s0049g00010.1 // VIT_214s0066g02350.1
GO:0006970	P	response to osmotic stress	16	225	237	20929	1.4e-08	6.4e-07	// VIT_203s0038g03950.1 // VIT_212s0055g00160.1 // VIT_217s0000g01970.1 // VIT_201s0011g06470.1 // VIT_208s0032g01150.1 // VIT_212s0059g02150.1 // VIT_211s0118g00180.1 // VIT_205s0094g01010.1 // VIT_217s0000g02500.1 // VIT_205s0094g01030.1 // VIT_207s0129g00240.1 // VIT_203s0017g01940.1 // VIT_218s0001g02440.1 // VIT_205s0094g01020.1 // VIT_203s0017g01990.1 // VIT_202s0012g00550.1
GO:0007165	P	signal transduction	34	225	1069	20929	2.3e-08	1e-06	// VIT_201s0026g00980.1 // VIT_213s0019g01980.1 // VIT_205s0077g00060.1 // VIT_217s0000g01970.1 // VIT_203s0017g01940.1 // VIT_212s0059g02150.1 // VIT_205s0020g03710.1 // VIT_205s0094g01530.1 // VIT_212s0059g01400.1 // VIT_208s0032g01150.1 // VIT_214s0066g02350.1 // VIT_205s0077g01970.1 // VIT_205s0020g03690.1 // VIT_214s0066g02090.1 // VIT_218s0122g00300.1 // VIT_217s0000g03340.1 // VIT_219s0090…
GO:0009410	P	response to xenobiotic stimulus	7	225	23	20929	2.3e-08	1e-06	// VIT_218s0041g02410.1 // VIT_207s0031g01320.1 // VIT_204s0023g02610.1 // VIT_206s0004g04960.1 // VIT_215s0021g02470.1 // VIT_206s0004g04950.1 // VIT_218s0001g02440.1
GO:0009611	P	response to wounding	10	225	75	20929	2.4e-08	1e-06	// VIT_204s0008g05760.1 // VIT_207s0031g02610.1 // VIT_211s0016g04490.1 // VIT_208s0032g01150.1 // VIT_218s0041g02060.1 // VIT_217s0000g01970.1 // VIT_206s0080g01090.1 // VIT_207s0129g00240.1 // VIT_202s0012g00550.1 // VIT_219s0014g04650.1
GO:0010038	P	response to metal ion	10	225	78	20929	3.3e-08	1.4e-06	// VIT_207s0031g01320.1 // VIT_218s0041g02060.1 // VIT_203s0038g00670.1 // VIT_203s0097g00710.1 // VIT_218s0122g00620.1 // VIT_202s0033g00850.1 // VIT_202s0025g02510.1 // VIT_212s0059g02150.1 // VIT_208s0040g03100.1 // VIT_213s0019g01980.1
GO:0065007	P	biological regulation	75	225	3775	20929	3.4e-08	1.4e-06	// VIT_207s0005g01520.1 // VIT_201s0026g00980.1 // VIT_210s0003g05690.1 // VIT_205s0077g00060.1 // VIT_216s0013g01070.1 // VIT_206s0004g04950.1 // VIT_210s0003g01600.1 // VIT_205s0094g01010.1 // VIT_207s0005g00820.1 // VIT_205s0094g01530.1 // VIT_213s0019g00340.1 // VIT_214s0066g00610.1 // VIT_212s0028g00565.1 // VIT_216s0013g00950.1 // VIT_205s0020g03710.1 // VIT_203s0017g01940.1 // VIT_216s0013…
GO:0042430	P	indole-containing compound metabolic process	8	225	41	20929	4.5e-08	1.7e-06	// VIT_218s0041g02410.1 // VIT_213s0019g01980.1 // VIT_205s0094g01010.1 // VIT_217s0000g01970.1 // VIT_205s0094g01030.1 // VIT_213s0064g00465.1 // VIT_218s0001g02440.1 // VIT_205s0094g01020.1
GO:0009814	P	defense response, incompatible interaction	13	225	160	20929	4.4e-08	1.7e-06	// VIT_217s0000g01970.1 // VIT_207s0031g01320.1 // VIT_213s0019g01980.1 // VIT_208s0032g01150.1 // VIT_217s0000g03720.1 // VIT_210s0003g01730.1 // VIT_206s0080g01090.1 // VIT_213s0067g00260.1 // VIT_219s0014g05430.1 // VIT_201s0127g00130.1 // VIT_217s0053g00850.1 // VIT_205s0077g01970.1 // VIT_214s0066g02090.1
GO:0042538	P	hyperosmotic salinity response	8	225	41	20929	4.5e-08	1.7e-06	// VIT_208s0032g01150.1 // VIT_205s0094g01010.1 // VIT_217s0000g02500.1 // VIT_205s0094g01030.1 // VIT_207s0129g00240.1 // VIT_203s0017g01940.1 // VIT_205s0094g01020.1 // VIT_202s0012g00550.1
GO:0044700	P	single organism signaling	34	225	1099	20929	4.3e-08	1.7e-06	// VIT_201s0026g00980.1 // VIT_213s0019g01980.1 // VIT_205s0077g00060.1 // VIT_217s0000g01970.1 // VIT_203s0017g01940.1 // VIT_212s0059g02150.1 // VIT_205s0020g03710.1 // VIT_205s0094g01530.1 // VIT_212s0059g01400.1 // VIT_208s0032g01150.1 // VIT_214s0066g02350.1 // VIT_205s0077g01970.1 // VIT_205s0020g03690.1 // VIT_214s0066g02090.1 // VIT_218s0122g00300.1 // VIT_217s0000g03340.1 // VIT_219s0090…
GO:0023052	P	signaling	34	225	1100	20929	4.4e-08	1.7e-06	// VIT_201s0026g00980.1 // VIT_213s0019g01980.1 // VIT_205s0077g00060.1 // VIT_217s0000g01970.1 // VIT_203s0017g01940.1 // VIT_212s0059g02150.1 // VIT_205s0020g03710.1 // VIT_205s0094g01530.1 // VIT_212s0059g01400.1 // VIT_208s0032g01150.1 // VIT_214s0066g02350.1 // VIT_205s0077g01970.1 // VIT_205s0020g03690.1 // VIT_214s0066g02090.1 // VIT_218s0122g00300.1 // VIT_217s0000g03340.1 // VIT_219s0090…
GO:0009751	P	response to salicylic acid	12	225	133	20929	5.1e-08	1.9e-06	// VIT_207s0031g01320.1 // VIT_207s0031g02610.1 // VIT_218s0041g02060.1 // VIT_208s0032g01150.1 // VIT_213s0019g01980.1 // VIT_217s0000g03720.1 // VIT_217s0000g01970.1 // VIT_204s0008g05760.1 // VIT_213s0067g00260.1 // VIT_203s0017g01940.1 // VIT_217s0053g00850.1 // VIT_214s0066g02090.1
GO:0050794	P	regulation of cellular process	64	225	3087	20929	1.2e-07	4.4e-06	// VIT_210s0003g01600.1 // VIT_201s0026g00980.1 // VIT_213s0019g01980.1 // VIT_205s0077g00060.1 // VIT_216s0013g01070.1 // VIT_206s0004g04950.1 // VIT_207s0005g00820.1 // VIT_205s0094g01530.1 // VIT_213s0019g00340.1 // VIT_214s0066g00610.1 // VIT_219s0014g05430.1 // VIT_216s0013g00950.1 // VIT_205s0020g03710.1 // VIT_203s0017g01940.1 // VIT_216s0013g01090.1 // VIT_216s0013g00990.1 // VIT_212s0059…
GO:1901576	P	organic substance biosynthetic process	82	225	4424	20929	1.2e-07	4.4e-06	// VIT_202s0087g00930.1 // VIT_210s0003g01600.1 // VIT_201s0026g00980.1 // VIT_213s0019g01980.1 // VIT_205s0077g00060.1 // VIT_216s0013g01070.1 // VIT_206s0004g04950.1 // VIT_217s0000g00130.1 // VIT_217s0000g01970.1 // VIT_219s0090g00190.1 // VIT_207s0005g00820.1 // VIT_214s0066g00610.1 // VIT_213s0156g00260.1 // VIT_213s0019g02860.1 // VIT_216s0013g00950.1 // VIT_205s0020g03710.1 // VIT_203s0017…
GO:0006952	P	defense response	29	225	883	20929	1.4e-07	5.1e-06	// VIT_213s0019g01980.1 // VIT_217s0000g01970.1 // VIT_213s0067g00260.1 // VIT_214s0066g00610.1 // VIT_219s0014g05430.1 // VIT_213s0019g02860.1 // VIT_205s0020g03710.1 // VIT_203s0017g01940.1 // VIT_215s0046g02825.1 // VIT_212s0059g01400.1 // VIT_204s0008g05760.1 // VIT_208s0032g01150.1 // VIT_210s0003g01730.1 // VIT_201s0127g00130.1 // VIT_205s0077g01970.1 // VIT_205s0020g03690.1 // VIT_214s0066…
GO:0009723	P	response to ethylene	10	225	93	20929	1.5e-07	5.3e-06	// VIT_218s0122g00300.1 // VIT_208s0032g01150.1 // VIT_217s0000g01970.1 // VIT_206s0080g01090.1 // VIT_212s0059g02150.1 // VIT_205s0049g00090.1 // VIT_205s0020g03710.1 // VIT_202s0012g00550.1 // VIT_214s0060g02300.1 // VIT_205s0020g03690.1
GO:0006807	P	nitrogen compound metabolic process	83	225	4525	20929	1.5e-07	5.3e-06	// VIT_201s0026g00880.1 // VIT_207s0289g00060.1 // VIT_201s0026g00980.1 // VIT_213s0019g01980.1 // VIT_216s0013g01070.1 // VIT_217s0000g00130.1 // VIT_205s0049g00090.1 // VIT_205s0094g01010.1 // VIT_217s0000g01970.1 // VIT_207s0005g00820.1 // VIT_214s0066g00610.1 // VIT_216s0013g00950.1 // VIT_206s0004g04950.1 // VIT_210s0003g01600.1 // VIT_218s0001g02440.1 // VIT_201s0011g06470.1 // VIT_216s0013…
GO:0006972	P	hyperosmotic response	9	225	70	20929	1.6e-07	5.4e-06	// VIT_208s0032g01150.1 // VIT_212s0059g02150.1 // VIT_205s0094g01010.1 // VIT_217s0000g02500.1 // VIT_205s0094g01030.1 // VIT_207s0129g00240.1 // VIT_203s0017g01940.1 // VIT_205s0094g01020.1 // VIT_202s0012g00550.1
GO:0009987	P	cellular process	144	225	9793	20929	1.8e-07	6e-06	// VIT_205s0077g00060.1 // VIT_206s0004g06910.1 // VIT_216s0013g01070.1 // VIT_213s0019g00340.1 // VIT_214s0066g00610.1 // VIT_216s0013g00950.1 // VIT_205s0020g03710.1 // VIT_205s0094g01530.1 // VIT_201s0150g00140.1 // VIT_216s0013g01110.1 // VIT_210s0003g01730.1 // VIT_210s0116g01200.1 // VIT_218s0001g02740.1 // VIT_205s0020g03270.1 // VIT_215s0046g02380.1 // VIT_214s0066g02090.1 // VIT_212s0057…
GO:0009620	P	response to fungus	12	225	153	20929	2.1e-07	7e-06	// VIT_219s0090g01420.1 // VIT_207s0031g02610.1 // VIT_213s0019g01980.1 // VIT_208s0032g01150.1 // VIT_201s0011g06140.1 // VIT_210s0003g01730.1 // VIT_204s0008g05760.1 // VIT_219s0014g05430.1 // VIT_213s0019g02860.1 // VIT_205s0020g03710.1 // VIT_217s0053g00850.1 // VIT_205s0020g03690.1
GO:0035556	P	intracellular signal transduction	18	225	373	20929	2.2e-07	7.2e-06	// VIT_218s0122g00300.1 // VIT_217s0000g01970.1 // VIT_207s0005g04050.1 // VIT_201s0026g00980.1 // VIT_213s0019g01980.1 // VIT_205s0077g00060.1 // VIT_208s0032g01150.1 // VIT_217s0053g00850.1 // VIT_217s0000g02500.1 // VIT_206s0080g01090.1 // VIT_212s0059g02150.1 // VIT_205s0049g00090.1 // VIT_205s0020g03710.1 // VIT_208s0007g05390.1 // VIT_214s0066g02350.1 // VIT_205s0077g01970.1 // VIT_205s0020…
GO:0045087	P	innate immune response	16	225	295	20929	2.4e-07	7.7e-06	// VIT_217s0000g01970.1 // VIT_207s0031g01320.1 // VIT_213s0019g01980.1 // VIT_208s0032g01150.1 // VIT_213s0067g00260.1 // VIT_201s0127g00130.1 // VIT_210s0003g01730.1 // VIT_206s0080g01090.1 // VIT_217s0000g03720.1 // VIT_218s0001g00660.1 // VIT_219s0014g05430.1 // VIT_203s0017g01940.1 // VIT_214s0066g02090.1 // VIT_217s0053g00850.1 // VIT_205s0077g01970.1 // VIT_214s0066g00610.1
GO:0009624	P	response to nematode	5	225	9	20929	2.4e-07	7.7e-06	// VIT_202s0025g02510.1 // VIT_210s0003g02840.1 // VIT_217s0053g00850.1 // VIT_218s0041g00600.1 // VIT_206s0004g06940.1
GO:0006955	P	immune response	16	225	296	20929	2.6e-07	7.9e-06	// VIT_217s0000g01970.1 // VIT_207s0031g01320.1 // VIT_213s0019g01980.1 // VIT_208s0032g01150.1 // VIT_213s0067g00260.1 // VIT_201s0127g00130.1 // VIT_210s0003g01730.1 // VIT_206s0080g01090.1 // VIT_217s0000g03720.1 // VIT_218s0001g00660.1 // VIT_219s0014g05430.1 // VIT_203s0017g01940.1 // VIT_214s0066g02090.1 // VIT_217s0053g00850.1 // VIT_205s0077g01970.1 // VIT_214s0066g00610.1
GO:0050789	P	regulation of biological process	67	225	3371	20929	2.6e-07	8e-06	// VIT_207s0005g01520.1 // VIT_201s0026g00980.1 // VIT_210s0003g05690.1 // VIT_205s0077g00060.1 // VIT_216s0013g01070.1 // VIT_206s0004g04950.1 // VIT_210s0003g01600.1 // VIT_207s0005g00820.1 // VIT_205s0094g01530.1 // VIT_213s0019g00340.1 // VIT_214s0066g00610.1 // VIT_212s0028g00565.1 // VIT_216s0013g00950.1 // VIT_205s0020g03710.1 // VIT_203s0017g01940.1 // VIT_216s0013g01090.1 // VIT_216s0013…
GO:0009058	P	biosynthetic process	84	225	4710	20929	4.2e-07	1.3e-05	// VIT_202s0087g00930.1 // VIT_210s0003g01600.1 // VIT_201s0026g00980.1 // VIT_213s0019g01980.1 // VIT_205s0077g00060.1 // VIT_216s0013g01070.1 // VIT_206s0004g04950.1 // VIT_217s0000g00130.1 // VIT_206s0061g00230.1 // VIT_217s0000g01970.1 // VIT_219s0090g00190.1 // VIT_207s0005g00820.1 // VIT_214s0066g00610.1 // VIT_213s0156g00260.1 // VIT_213s0019g02860.1 // VIT_216s0013g00950.1 // VIT_205s0020…
GO:0050832	P	defense response to fungus	10	225	106	20929	4.6e-07	1.4e-05	// VIT_219s0090g01420.1 // VIT_213s0019g01980.1 // VIT_208s0032g01150.1 // VIT_210s0003g01730.1 // VIT_204s0008g05760.1 // VIT_219s0014g05430.1 // VIT_213s0019g02860.1 // VIT_205s0020g03710.1 // VIT_217s0053g00850.1 // VIT_205s0020g03690.1
GO:0009414	P	response to water deprivation	10	225	112	20929	7.4e-07	2.2e-05	// VIT_211s0016g04490.1 // VIT_208s0032g01150.1 // VIT_218s0122g00620.1 // VIT_205s0094g01010.1 // VIT_205s0094g01030.1 // VIT_207s0129g00240.1 // VIT_203s0017g01940.1 // VIT_218s0001g02440.1 // VIT_205s0094g01020.1 // VIT_202s0012g00550.1
GO:1901564	P	organonitrogen compound metabolic process	44	225	1882	20929	9.3e-07	2.7e-05	// VIT_201s0026g00880.1 // VIT_207s0289g00060.1 // VIT_201s0011g06470.1 // VIT_213s0019g01980.1 // VIT_216s0098g00100.1 // VIT_205s0094g01010.1 // VIT_217s0000g01970.1 // VIT_212s0059g02150.1 // VIT_214s0066g00610.1 // VIT_218s0001g02440.1 // VIT_218s0041g02410.1 // VIT_203s0038g02400.1 // VIT_202s0025g04550.1 // VIT_212s0059g01400.1 // VIT_217s0000g02920.1 // VIT_217s0000g00130.1 // VIT_203s0038…
GO:0009415	P	response to water	10	225	116	20929	1e-06	2.9e-05	// VIT_211s0016g04490.1 // VIT_208s0032g01150.1 // VIT_218s0122g00620.1 // VIT_205s0094g01010.1 // VIT_205s0094g01030.1 // VIT_207s0129g00240.1 // VIT_203s0017g01940.1 // VIT_218s0001g02440.1 // VIT_205s0094g01020.1 // VIT_202s0012g00550.1
GO:0002679	P	respiratory burst involved in defense response	6	225	27	20929	1.2e-06	3.3e-05	// VIT_218s0122g00300.1 // VIT_217s0000g03340.1 // VIT_208s0032g01150.1 // VIT_206s0080g01090.1 // VIT_205s0020g03710.1 // VIT_205s0020g03690.1
GO:0045730	P	respiratory burst	6	225	27	20929	1.2e-06	3.3e-05	// VIT_218s0122g00300.1 // VIT_217s0000g03340.1 // VIT_208s0032g01150.1 // VIT_206s0080g01090.1 // VIT_205s0020g03710.1 // VIT_205s0020g03690.1
GO:0042742	P	defense response to bacterium	10	225	120	20929	1.3e-06	3.7e-05	// VIT_207s0031g01320.1 // VIT_212s0059g01400.1 // VIT_213s0019g01980.1 // VIT_208s0032g01150.1 // VIT_204s0008g05760.1 // VIT_217s0000g01970.1 // VIT_206s0080g01090.1 // VIT_213s0067g00260.1 // VIT_219s0014g05430.1 // VIT_217s0053g00850.1
GO:0009873	P	ethylene-activated signaling pathway	7	225	46	20929	1.4e-06	3.9e-05	// VIT_218s0122g00300.1 // VIT_217s0000g01970.1 // VIT_206s0080g01090.1 // VIT_212s0059g02150.1 // VIT_205s0020g03690.1 // VIT_205s0020g03710.1 // VIT_205s0049g00090.1
GO:0009738	P	abscisic acid-activated signaling pathway	9	225	94	20929	1.6e-06	4.2e-05	// VIT_208s0058g00300.1 // VIT_201s0026g00980.1 // VIT_208s0032g01150.1 // VIT_206s0080g01090.1 // VIT_202s0012g00550.1 // VIT_205s0020g03710.1 // VIT_214s0066g02350.1 // VIT_205s0020g03690.1 // VIT_207s0031g02610.1
GO:0071369	P	cellular response to ethylene stimulus	7	225	47	20929	1.6e-06	4.4e-05	// VIT_218s0122g00300.1 // VIT_217s0000g01970.1 // VIT_206s0080g01090.1 // VIT_212s0059g02150.1 // VIT_205s0020g03690.1 // VIT_205s0020g03710.1 // VIT_205s0049g00090.1
GO:0071704	P	organic substance metabolic process	133	225	9074	20929	1.7e-06	4.4e-05	// VIT_202s0087g00930.1 // VIT_205s0077g00060.1 // VIT_206s0004g06910.1 // VIT_216s0013g01070.1 // VIT_214s0066g00610.1 // VIT_216s0013g00950.1 // VIT_205s0020g03710.1 // VIT_203s0017g01940.1 // VIT_201s0150g00140.1 // VIT_206s0080g00150.1 // VIT_210s0003g01730.1 // VIT_210s0116g01200.1 // VIT_205s0020g03270.1 // VIT_215s0046g02380.1 // VIT_217s0000g03340.1 // VIT_209s0002g03940.1 // VIT_211s0016…
GO:0046686	P	response to cadmium ion	7	225	49	20929	2.1e-06	5.5e-05	// VIT_218s0041g02060.1 // VIT_203s0038g00670.1 // VIT_218s0122g00620.1 // VIT_202s0033g00850.1 // VIT_212s0059g02150.1 // VIT_208s0040g03100.1 // VIT_213s0019g01980.1
GO:0009617	P	response to bacterium	11	225	167	20929	3.4e-06	8.8e-05	// VIT_207s0031g01320.1 // VIT_212s0059g01400.1 // VIT_206s0080g01090.1 // VIT_208s0032g01150.1 // VIT_213s0019g01980.1 // VIT_202s0033g00850.1 // VIT_217s0000g01970.1 // VIT_204s0008g05760.1 // VIT_213s0067g00260.1 // VIT_219s0014g05430.1 // VIT_217s0053g00850.1
GO:0009692	P	ethylene metabolic process	6	225	36	20929	5.2e-06	0.00013	// VIT_213s0156g00150.1 // VIT_217s0000g01970.1 // VIT_206s0080g01090.1 // VIT_205s0020g03710.1 // VIT_203s0017g01940.1 // VIT_205s0020g03690.1
GO:0009693	P	ethylene biosynthetic process	6	225	36	20929	5.2e-06	0.00013	// VIT_213s0156g00150.1 // VIT_217s0000g01970.1 // VIT_206s0080g01090.1 // VIT_205s0020g03710.1 // VIT_203s0017g01940.1 // VIT_205s0020g03690.1
GO:0043449	P	cellular alkene metabolic process	6	225	36	20929	5.2e-06	0.00013	// VIT_213s0156g00150.1 // VIT_217s0000g01970.1 // VIT_206s0080g01090.1 // VIT_205s0020g03710.1 // VIT_203s0017g01940.1 // VIT_205s0020g03690.1
GO:0008152	P	metabolic process	158	225	11624	20929	4.9e-06	0.00013	// VIT_202s0087g00930.1 // VIT_205s0077g00060.1 // VIT_206s0004g06910.1 // VIT_216s0013g01070.1 // VIT_214s0066g00610.1 // VIT_216s0013g00950.1 // VIT_205s0020g03710.1 // VIT_203s0017g01940.1 // VIT_219s0015g00060.1 // VIT_201s0150g00140.1 // VIT_206s0080g00150.1 // VIT_210s0003g01730.1 // VIT_210s0116g01200.1 // VIT_218s0001g02740.1 // VIT_218s0001g11490.1 // VIT_208s0058g00670.1 // VIT_205s0020…
GO:0043450	P	alkene biosynthetic process	6	225	36	20929	5.2e-06	0.00013	// VIT_213s0156g00150.1 // VIT_217s0000g01970.1 // VIT_206s0080g01090.1 // VIT_205s0020g03710.1 // VIT_203s0017g01940.1 // VIT_205s0020g03690.1
GO:0031323	P	regulation of cellular metabolic process	43	225	1960	20929	6.3e-06	0.00015	// VIT_213s0019g01980.1 // VIT_216s0013g01070.1 // VIT_217s0000g01970.1 // VIT_216s0013g00950.1 // VIT_206s0004g04950.1 // VIT_216s0013g01090.1 // VIT_216s0013g00990.1 // VIT_212s0059g01400.1 // VIT_208s0032g01150.1 // VIT_207s0005g01520.1 // VIT_218s0001g10250.1 // VIT_216s0013g01064.1 // VIT_207s0005g00820.1 // VIT_210s0116g01200.1 // VIT_206s0009g01740.1 // VIT_216s0013g01120.1 // VIT_218s0072…
GO:0019222	P	regulation of metabolic process	44	225	2060	20929	9.4e-06	0.00022	// VIT_213s0019g01980.1 // VIT_216s0013g01070.1 // VIT_217s0000g01970.1 // VIT_214s0066g00610.1 // VIT_216s0013g00950.1 // VIT_206s0004g04950.1 // VIT_216s0013g01090.1 // VIT_216s0013g00990.1 // VIT_212s0059g01400.1 // VIT_208s0032g01150.1 // VIT_207s0005g01520.1 // VIT_218s0001g10250.1 // VIT_216s0013g01064.1 // VIT_207s0005g00820.1 // VIT_210s0116g01200.1 // VIT_206s0009g01740.1 // VIT_216s0013…
GO:0033554	P	cellular response to stress	20	225	606	20929	1.3e-05	0.00031	// VIT_217s0053g00850.1 // VIT_217s0000g03340.1 // VIT_210s0003g01600.1 // VIT_207s0031g01320.1 // VIT_201s0026g00980.1 // VIT_215s0045g00370.1 // VIT_213s0019g01980.1 // VIT_203s0088g01220.1 // VIT_202s0033g00850.1 // VIT_205s0094g01010.1 // VIT_210s0003g01730.1 // VIT_205s0094g01030.1 // VIT_214s0066g00610.1 // VIT_219s0014g05430.1 // VIT_218s0001g12360.1 // VIT_208s0032g01150.1 // VIT_203s0017…
GO:0009862	P	systemic acquired resistance, salicylic acid mediated signaling pathway	7	225	67	20929	1.4e-05	0.00032	// VIT_207s0031g01320.1 // VIT_213s0019g01980.1 // VIT_208s0032g01150.1 // VIT_217s0000g03720.1 // VIT_217s0000g01970.1 // VIT_217s0053g00850.1 // VIT_214s0066g02090.1
GO:0044262	P	cellular carbohydrate metabolic process	19	225	563	20929	1.6e-05	0.00038	// VIT_219s0015g00730.1 // VIT_201s0026g00200.1 // VIT_201s0011g00690.1 // VIT_201s0026g00980.1 // VIT_205s0020g00420.1 // VIT_209s0002g05700.1 // VIT_211s0052g01250.1 // VIT_202s0154g00090.1 // VIT_205s0062g00250.1 // VIT_212s0059g02150.1 // VIT_206s0004g06290.1 // VIT_205s0049g00010.1 // VIT_214s0006g00180.1 // VIT_202s0012g00550.1 // VIT_217s0000g02500.1 // VIT_214s0066g02350.1 // VIT_218s0001…
GO:0000160	P	phosphorelay signal transduction system	8	225	102	20929	2.3e-05	0.00054	// VIT_218s0122g00300.1 // VIT_217s0000g01970.1 // VIT_206s0080g01090.1 // VIT_212s0059g02150.1 // VIT_205s0049g00090.1 // VIT_205s0020g03710.1 // VIT_208s0007g05390.1 // VIT_205s0020g03690.1
GO:0080090	P	regulation of primary metabolic process	41	225	1943	20929	2.6e-05	0.0006	// VIT_216s0013g01070.1 // VIT_217s0000g01970.1 // VIT_214s0066g00610.1 // VIT_216s0013g00950.1 // VIT_206s0004g04950.1 // VIT_216s0013g01090.1 // VIT_216s0013g00990.1 // VIT_212s0059g01400.1 // VIT_208s0032g01150.1 // VIT_207s0005g01520.1 // VIT_218s0001g10250.1 // VIT_216s0013g01064.1 // VIT_207s0005g00820.1 // VIT_210s0116g01200.1 // VIT_206s0009g01740.1 // VIT_216s0013g01120.1 // VIT_218s0072…
GO:0005984	P	disaccharide metabolic process	9	225	138	20929	2.9e-05	0.00065	// VIT_219s0015g00730.1 // VIT_201s0011g00690.1 // VIT_201s0026g00980.1 // VIT_205s0020g00420.1 // VIT_202s0154g00090.1 // VIT_209s0002g05700.1 // VIT_205s0049g00010.1 // VIT_214s0066g02350.1 // VIT_218s0001g02740.1
GO:0044042	P	glucan metabolic process	14	225	354	20929	4.3e-05	0.00095	// VIT_219s0015g00730.1 // VIT_201s0026g00200.1 // VIT_201s0011g00690.1 // VIT_201s0026g00980.1 // VIT_205s0020g00420.1 // VIT_209s0002g05700.1 // VIT_202s0154g00090.1 // VIT_205s0062g00250.1 // VIT_211s0052g01250.1 // VIT_205s0049g00010.1 // VIT_214s0006g00180.1 // VIT_214s0066g02350.1 // VIT_218s0001g00510.1 // VIT_218s0001g02740.1
GO:0006073	P	cellular glucan metabolic process	14	225	354	20929	4.3e-05	0.00095	// VIT_219s0015g00730.1 // VIT_201s0026g00200.1 // VIT_201s0011g00690.1 // VIT_201s0026g00980.1 // VIT_205s0020g00420.1 // VIT_209s0002g05700.1 // VIT_202s0154g00090.1 // VIT_205s0062g00250.1 // VIT_211s0052g01250.1 // VIT_205s0049g00010.1 // VIT_214s0006g00180.1 // VIT_214s0066g02350.1 // VIT_218s0001g00510.1 // VIT_218s0001g02740.1
GO:0005982	P	starch metabolic process	9	225	148	20929	4.8e-05	0.0011	// VIT_219s0015g00730.1 // VIT_201s0011g00690.1 // VIT_201s0026g00980.1 // VIT_205s0020g00420.1 // VIT_202s0154g00090.1 // VIT_209s0002g05700.1 // VIT_205s0049g00010.1 // VIT_214s0066g02350.1 // VIT_218s0001g02740.1
GO:0009311	P	oligosaccharide metabolic process	9	225	150	20929	5.3e-05	0.0012	// VIT_219s0015g00730.1 // VIT_201s0011g00690.1 // VIT_201s0026g00980.1 // VIT_205s0020g00420.1 // VIT_202s0154g00090.1 // VIT_209s0002g05700.1 // VIT_205s0049g00010.1 // VIT_214s0066g02350.1 // VIT_218s0001g02740.1
GO:0060255	P	regulation of macromolecule metabolic process	40	225	1947	20929	6.1e-05	0.0013	// VIT_216s0013g01070.1 // VIT_217s0000g01970.1 // VIT_216s0013g00950.1 // VIT_206s0004g04950.1 // VIT_216s0013g01090.1 // VIT_216s0013g00990.1 // VIT_212s0059g01400.1 // VIT_208s0032g01150.1 // VIT_207s0005g01520.1 // VIT_218s0001g10250.1 // VIT_216s0013g01064.1 // VIT_207s0005g00820.1 // VIT_210s0116g01200.1 // VIT_206s0009g01740.1 // VIT_216s0013g01120.1 // VIT_218s0072g01010.1 // VIT_213s0156…
GO:0044249	P	cellular biosynthetic process	72	225	4357	20929	6.4e-05	0.0014	// VIT_210s0003g01600.1 // VIT_201s0011g06470.1 // VIT_213s0019g01980.1 // VIT_205s0077g00060.1 // VIT_216s0013g01070.1 // VIT_206s0004g04950.1 // VIT_217s0000g00130.1 // VIT_217s0000g01970.1 // VIT_219s0090g00190.1 // VIT_207s0005g00820.1 // VIT_213s0156g00260.1 // VIT_216s0013g00950.1 // VIT_205s0020g03710.1 // VIT_203s0017g01940.1 // VIT_218s0001g02440.1 // VIT_202s0025g03440.1 // VIT_216s0013…
GO:1901362	P	organic cyclic compound biosynthetic process	46	225	2391	20929	7.4e-05	0.0016	// VIT_210s0003g01600.1 // VIT_201s0026g00980.1 // VIT_216s0013g01070.1 // VIT_217s0000g01970.1 // VIT_216s0013g00950.1 // VIT_206s0004g04950.1 // VIT_218s0001g02440.1 // VIT_216s0013g00990.1 // VIT_208s0032g01150.1 // VIT_207s0005g01520.1 // VIT_218s0001g10250.1 // VIT_216s0013g01064.1 // VIT_207s0005g00820.1 // VIT_213s0064g00465.1 // VIT_210s0116g01200.1 // VIT_216s0013g01090.1 // VIT_216s0098…
GO:0051252	P	regulation of RNA metabolic process	35	225	1633	20929	8.3e-05	0.0017	// VIT_216s0013g01070.1 // VIT_217s0000g01970.1 // VIT_216s0013g00950.1 // VIT_206s0004g04950.1 // VIT_216s0013g01090.1 // VIT_216s0013g00990.1 // VIT_208s0032g01150.1 // VIT_207s0005g01520.1 // VIT_218s0001g10250.1 // VIT_216s0013g01064.1 // VIT_207s0005g00820.1 // VIT_210s0116g01200.1 // VIT_216s0013g01120.1 // VIT_213s0156g00260.1 // VIT_207s0031g01320.1 // VIT_210s0003g01600.1 // VIT_209s0002…
GO:0009850	P	auxin metabolic process	5	225	38	20929	9e-05	0.0019	// VIT_217s0000g01970.1 // VIT_205s0094g01030.1 // VIT_218s0041g02410.1 // VIT_205s0094g01020.1 // VIT_205s0094g01010.1
GO:0009627	P	systemic acquired resistance	8	225	125	20929	9.1e-05	0.0019	// VIT_207s0031g01320.1 // VIT_213s0019g01980.1 // VIT_208s0032g01150.1 // VIT_217s0000g03720.1 // VIT_217s0000g01970.1 // VIT_201s0127g00130.1 // VIT_217s0053g00850.1 // VIT_214s0066g02090.1
GO:0009889	P	regulation of biosynthetic process	37	225	1784	20929	9.9e-05	0.002	// VIT_216s0013g01070.1 // VIT_217s0000g01970.1 // VIT_214s0066g00610.1 // VIT_216s0013g00950.1 // VIT_206s0004g04950.1 // VIT_216s0013g01090.1 // VIT_216s0013g00990.1 // VIT_208s0032g01150.1 // VIT_207s0005g01520.1 // VIT_218s0001g10250.1 // VIT_216s0013g01064.1 // VIT_207s0005g00820.1 // VIT_210s0116g01200.1 // VIT_216s0013g01120.1 // VIT_218s0072g01010.1 // VIT_213s0156g00260.1 // VIT_207s0031…
GO:0009863	P	salicylic acid mediated signaling pathway	8	225	128	20929	0.00011	0.0021	// VIT_207s0031g01320.1 // VIT_213s0019g01980.1 // VIT_208s0032g01150.1 // VIT_217s0000g03720.1 // VIT_217s0000g01970.1 // VIT_203s0017g01940.1 // VIT_217s0053g00850.1 // VIT_214s0066g02090.1
GO:0071446	P	cellular response to salicylic acid stimulus	8	225	128	20929	0.00011	0.0021	// VIT_207s0031g01320.1 // VIT_213s0019g01980.1 // VIT_208s0032g01150.1 // VIT_217s0000g03720.1 // VIT_217s0000g01970.1 // VIT_203s0017g01940.1 // VIT_217s0053g00850.1 // VIT_214s0066g02090.1
GO:0051171	P	regulation of nitrogen compound metabolic process	37	225	1790	20929	0.00011	0.0021	// VIT_216s0013g01070.1 // VIT_217s0000g01970.1 // VIT_216s0013g00950.1 // VIT_206s0004g04950.1 // VIT_216s0013g01090.1 // VIT_216s0013g00990.1 // VIT_208s0032g01150.1 // VIT_207s0005g01520.1 // VIT_218s0001g10250.1 // VIT_216s0013g01064.1 // VIT_207s0005g00820.1 // VIT_210s0116g01200.1 // VIT_216s0013g01120.1 // VIT_218s0072g01010.1 // VIT_213s0156g00260.1 // VIT_207s0031g01320.1 // VIT_210s0003…
GO:0002252	P	immune effector process	7	225	96	20929	0.00012	0.0023	// VIT_218s0122g00300.1 // VIT_217s0000g03340.1 // VIT_204s0008g05760.1 // VIT_208s0032g01150.1 // VIT_206s0080g01090.1 // VIT_205s0020g03710.1 // VIT_205s0020g03690.1
GO:2000112	P	regulation of cellular macromolecule biosynthetic process	36	225	1738	20929	0.00013	0.0025	// VIT_216s0013g01070.1 // VIT_217s0000g01970.1 // VIT_216s0013g00950.1 // VIT_206s0004g04950.1 // VIT_216s0013g01090.1 // VIT_216s0013g00990.1 // VIT_208s0032g01150.1 // VIT_207s0005g01520.1 // VIT_218s0001g10250.1 // VIT_216s0013g01064.1 // VIT_207s0005g00820.1 // VIT_210s0116g01200.1 // VIT_216s0013g01120.1 // VIT_218s0072g01010.1 // VIT_213s0156g00260.1 // VIT_207s0031g01320.1 // VIT_210s0003…
GO:0010556	P	regulation of macromolecule biosynthetic process	36	225	1739	20929	0.00013	0.0025	// VIT_216s0013g01070.1 // VIT_217s0000g01970.1 // VIT_216s0013g00950.1 // VIT_206s0004g04950.1 // VIT_216s0013g01090.1 // VIT_216s0013g00990.1 // VIT_208s0032g01150.1 // VIT_207s0005g01520.1 // VIT_218s0001g10250.1 // VIT_216s0013g01064.1 // VIT_207s0005g00820.1 // VIT_210s0116g01200.1 // VIT_216s0013g01120.1 // VIT_218s0072g01010.1 // VIT_213s0156g00260.1 // VIT_207s0031g01320.1 // VIT_210s0003…
GO:0031326	P	regulation of cellular biosynthetic process	36	225	1754	20929	0.00015	0.0029	// VIT_216s0013g01070.1 // VIT_217s0000g01970.1 // VIT_216s0013g00950.1 // VIT_206s0004g04950.1 // VIT_216s0013g01090.1 // VIT_216s0013g00990.1 // VIT_208s0032g01150.1 // VIT_207s0005g01520.1 // VIT_218s0001g10250.1 // VIT_216s0013g01064.1 // VIT_207s0005g00820.1 // VIT_210s0116g01200.1 // VIT_216s0013g01120.1 // VIT_218s0072g01010.1 // VIT_213s0156g00260.1 // VIT_207s0031g01320.1 // VIT_210s0003…
GO:2001141	P	regulation of RNA biosynthetic process	34	225	1620	20929	0.00016	0.003	// VIT_216s0013g01070.1 // VIT_217s0000g01970.1 // VIT_216s0013g00950.1 // VIT_206s0004g04950.1 // VIT_216s0013g01090.1 // VIT_216s0013g00990.1 // VIT_208s0032g01150.1 // VIT_207s0005g01520.1 // VIT_218s0001g10250.1 // VIT_216s0013g01064.1 // VIT_207s0005g00820.1 // VIT_210s0116g01200.1 // VIT_216s0013g01120.1 // VIT_213s0156g00260.1 // VIT_207s0031g01320.1 // VIT_210s0003g01600.1 // VIT_209s0002…
GO:0006355	P	regulation of transcription, DNA-templated	34	225	1619	20929	0.00016	0.003	// VIT_216s0013g01070.1 // VIT_217s0000g01970.1 // VIT_216s0013g00950.1 // VIT_206s0004g04950.1 // VIT_216s0013g01090.1 // VIT_216s0013g00990.1 // VIT_208s0032g01150.1 // VIT_207s0005g01520.1 // VIT_218s0001g10250.1 // VIT_216s0013g01064.1 // VIT_207s0005g00820.1 // VIT_210s0116g01200.1 // VIT_216s0013g01120.1 // VIT_213s0156g00260.1 // VIT_207s0031g01320.1 // VIT_210s0003g01600.1 // VIT_209s0002…
GO:1903506	P	regulation of nucleic acid-templated transcription	34	225	1620	20929	0.00016	0.003	// VIT_216s0013g01070.1 // VIT_217s0000g01970.1 // VIT_216s0013g00950.1 // VIT_206s0004g04950.1 // VIT_216s0013g01090.1 // VIT_216s0013g00990.1 // VIT_208s0032g01150.1 // VIT_207s0005g01520.1 // VIT_218s0001g10250.1 // VIT_216s0013g01064.1 // VIT_207s0005g00820.1 // VIT_210s0116g01200.1 // VIT_216s0013g01120.1 // VIT_213s0156g00260.1 // VIT_207s0031g01320.1 // VIT_210s0003g01600.1 // VIT_209s0002…
GO:0023014	P	signal transduction by protein phosphorylation	7	225	102	20929	0.00017	0.0031	// VIT_207s0005g04050.1 // VIT_212s0059g01400.1 // VIT_213s0019g01980.1 // VIT_208s0032g01150.1 // VIT_206s0080g01090.1 // VIT_217s0053g00850.1 // VIT_205s0049g00090.1
GO:0031347	P	regulation of defense response	10	225	220	20929	0.00019	0.0034	// VIT_212s0059g01400.1 // VIT_213s0019g01980.1 // VIT_208s0032g01150.1 // VIT_201s0127g00130.1 // VIT_214s0066g00610.1 // VIT_204s0008g05760.1 // VIT_218s0001g00660.1 // VIT_203s0017g01940.1 // VIT_217s0053g00850.1 // VIT_205s0077g01970.1
GO:0009991	P	response to extracellular stimulus	7	225	104	20929	0.00019	0.0034	// VIT_215s0045g00370.1 // VIT_202s0033g00850.1 // VIT_210s0003g01600.1 // VIT_205s0094g01010.1 // VIT_205s0094g01030.1 // VIT_214s0006g00180.1 // VIT_205s0094g01020.1
GO:0010468	P	regulation of gene expression	36	225	1775	20929	0.00019	0.0035	// VIT_216s0013g01070.1 // VIT_217s0000g01970.1 // VIT_216s0013g00950.1 // VIT_206s0004g04950.1 // VIT_216s0013g01090.1 // VIT_216s0013g00990.1 // VIT_208s0032g01150.1 // VIT_207s0005g01520.1 // VIT_218s0001g10250.1 // VIT_216s0013g01064.1 // VIT_207s0005g00820.1 // VIT_210s0116g01200.1 // VIT_216s0013g01120.1 // VIT_218s0072g01010.1 // VIT_213s0156g00260.1 // VIT_207s0031g01320.1 // VIT_210s0003…
GO:0044264	P	cellular polysaccharide metabolic process	15	225	463	20929	0.0002	0.0035	// VIT_219s0015g00730.1 // VIT_201s0026g00200.1 // VIT_201s0011g00690.1 // VIT_201s0026g00980.1 // VIT_205s0020g00420.1 // VIT_209s0002g05700.1 // VIT_202s0154g00090.1 // VIT_205s0062g00250.1 // VIT_211s0052g01250.1 // VIT_205s0049g00010.1 // VIT_214s0006g00180.1 // VIT_217s0000g02500.1 // VIT_214s0066g02350.1 // VIT_218s0001g00510.1 // VIT_218s0001g02740.1
GO:0019219	P	regulation of nucleobase-containing compound metabolic process	35	225	1709	20929	0.0002	0.0035	// VIT_216s0013g01070.1 // VIT_217s0000g01970.1 // VIT_216s0013g00950.1 // VIT_206s0004g04950.1 // VIT_216s0013g01090.1 // VIT_216s0013g00990.1 // VIT_208s0032g01150.1 // VIT_207s0005g01520.1 // VIT_218s0001g10250.1 // VIT_216s0013g01064.1 // VIT_207s0005g00820.1 // VIT_210s0116g01200.1 // VIT_216s0013g01120.1 // VIT_213s0156g00260.1 // VIT_207s0031g01320.1 // VIT_210s0003g01600.1 // VIT_209s0002…
GO:0018130	P	heterocycle biosynthetic process	42	225	2234	20929	0.00027	0.0047	// VIT_210s0116g01200.1 // VIT_216s0013g01070.1 // VIT_217s0000g01970.1 // VIT_216s0013g00950.1 // VIT_206s0004g04950.1 // VIT_216s0013g01090.1 // VIT_216s0013g00990.1 // VIT_208s0032g01150.1 // VIT_207s0005g01520.1 // VIT_218s0001g10250.1 // VIT_216s0013g01064.1 // VIT_207s0005g00820.1 // VIT_213s0064g00465.1 // VIT_208s0040g01520.1 // VIT_216s0098g00850.1 // VIT_216s0013g01120.1 // VIT_203s0097…
GO:0006979	P	response to oxidative stress	11	225	277	20929	0.00028	0.0048	// VIT_213s0067g00260.1 // VIT_201s0026g00980.1 // VIT_203s0088g01220.1 // VIT_203s0097g00710.1 // VIT_212s0059g02150.1 // VIT_205s0094g01010.1 // VIT_205s0094g01030.1 // VIT_207s0129g00240.1 // VIT_205s0094g01020.1 // VIT_214s0066g02350.1 // VIT_206s0004g06290.1
GO:0044723	P	single-organism carbohydrate metabolic process	22	225	890	20929	0.00031	0.0054	// VIT_201s0011g00690.1 // VIT_201s0026g00980.1 // VIT_206s0004g06910.1 // VIT_212s0059g02150.1 // VIT_206s0004g04950.1 // VIT_218s0001g02440.1 // VIT_202s0154g00090.1 // VIT_203s0038g00670.1 // VIT_218s0001g02740.1 // VIT_214s0066g02350.1 // VIT_207s0005g02110.1 // VIT_205s0020g00420.1 // VIT_218s0086g00210.1 // VIT_204s0023g03650.1 // VIT_205s0049g00010.1 // VIT_206s0004g06290.1 // VIT_219s0015…
GO:0000165	P	MAPK cascade	6	225	80	20929	0.00031	0.0054	// VIT_207s0005g04050.1 // VIT_212s0059g01400.1 // VIT_213s0019g01980.1 // VIT_208s0032g01150.1 // VIT_206s0080g01090.1 // VIT_217s0053g00850.1
GO:0080134	P	regulation of response to stress	10	225	240	20929	0.00036	0.0062	// VIT_212s0059g01400.1 // VIT_213s0019g01980.1 // VIT_208s0032g01150.1 // VIT_201s0127g00130.1 // VIT_214s0066g00610.1 // VIT_204s0008g05760.1 // VIT_218s0001g00660.1 // VIT_203s0017g01940.1 // VIT_217s0053g00850.1 // VIT_205s0077g01970.1
GO:0019438	P	aromatic compound biosynthetic process	42	225	2270	20929	0.00037	0.0063	// VIT_210s0116g01200.1 // VIT_216s0013g01070.1 // VIT_217s0000g01970.1 // VIT_216s0013g00950.1 // VIT_206s0004g04950.1 // VIT_216s0013g01090.1 // VIT_216s0013g00990.1 // VIT_208s0032g01150.1 // VIT_207s0005g01520.1 // VIT_218s0001g10250.1 // VIT_216s0013g01064.1 // VIT_207s0005g00820.1 // VIT_213s0064g00465.1 // VIT_208s0040g01520.1 // VIT_216s0098g00850.1 // VIT_216s0013g01120.1 // VIT_203s0097…
GO:0010310	P	regulation of hydrogen peroxide metabolic process	5	225	53	20929	0.00038	0.0063	// VIT_217s0053g00850.1 // VIT_208s0032g01150.1 // VIT_217s0000g03720.1 // VIT_213s0019g01980.1 // VIT_214s0066g02090.1
GO:1901615	P	organic hydroxy compound metabolic process	9	225	197	20929	0.00038	0.0063	// VIT_202s0025g04550.1 // VIT_201s0026g00980.1 // VIT_203s0038g00670.1 // VIT_208s0040g01520.1 // VIT_216s0098g00850.1 // VIT_214s0006g00180.1 // VIT_214s0066g02350.1 // VIT_206s0009g01740.1 // VIT_202s0012g00550.1
GO:0043900	P	regulation of multi-organism process	5	225	55	20929	0.00044	0.0074	// VIT_208s0032g01150.1 // VIT_213s0019g01980.1 // VIT_217s0053g00850.1 // VIT_212s0059g01400.1 // VIT_204s0008g05760.1
GO:0046483	P	heterocycle metabolic process	60	225	3675	20929	0.00047	0.0078	// VIT_201s0011g00690.1 // VIT_201s0026g00980.1 // VIT_213s0019g01980.1 // VIT_216s0013g01070.1 // VIT_210s0003g01600.1 // VIT_205s0094g01010.1 // VIT_217s0000g01970.1 // VIT_212s0059g02150.1 // VIT_214s0066g00610.1 // VIT_216s0013g00950.1 // VIT_206s0004g04950.1 // VIT_218s0001g02440.1 // VIT_216s0013g00990.1 // VIT_205s0094g01030.1 // VIT_203s0038g00670.1 // VIT_208s0032g01150.1 // VIT_207s0005…
GO:0009733	P	response to auxin	9	225	207	20929	0.00053	0.0087	// VIT_201s0026g00880.1 // VIT_211s0016g04490.1 // VIT_208s0032g01150.1 // VIT_216s0098g01150.1 // VIT_212s0059g02150.1 // VIT_211s0016g05480.1 // VIT_212s0134g00240.1 // VIT_202s0012g00550.1 // VIT_219s0014g04650.1
GO:0006725	P	cellular aromatic compound metabolic process	61	225	3791	20929	0.0006	0.0099	// VIT_201s0011g00690.1 // VIT_201s0026g00980.1 // VIT_213s0019g01980.1 // VIT_216s0013g01070.1 // VIT_210s0003g01600.1 // VIT_205s0094g01010.1 // VIT_217s0000g01970.1 // VIT_212s0059g02150.1 // VIT_214s0066g00610.1 // VIT_216s0013g00950.1 // VIT_206s0004g04950.1 // VIT_218s0001g02440.1 // VIT_216s0013g00990.1 // VIT_212s0059g01400.1 // VIT_205s0094g01030.1 // VIT_203s0038g00670.1 // VIT_208s0032…
GO:1901360	P	organic cyclic compound metabolic process	62	225	3884	20929	0.00066	0.011	// VIT_201s0011g00690.1 // VIT_201s0026g00980.1 // VIT_213s0019g01980.1 // VIT_216s0013g01070.1 // VIT_210s0003g01600.1 // VIT_205s0094g01010.1 // VIT_217s0000g01970.1 // VIT_212s0059g02150.1 // VIT_214s0066g00610.1 // VIT_216s0013g00950.1 // VIT_206s0004g04950.1 // VIT_218s0001g02440.1 // VIT_216s0013g00990.1 // VIT_212s0059g01400.1 // VIT_205s0094g01030.1 // VIT_203s0038g00670.1 // VIT_208s0032…
GO:0034050	P	host programmed cell death induced by symbiont	7	225	130	20929	0.00067	0.011	// VIT_213s0019g01980.1 // VIT_208s0032g01150.1 // VIT_210s0003g01730.1 // VIT_214s0066g00610.1 // VIT_219s0014g05430.1 // VIT_203s0017g01940.1 // VIT_217s0053g00850.1
GO:0009626	P	plant-type hypersensitive response	7	225	130	20929	0.00067	0.011	// VIT_213s0019g01980.1 // VIT_208s0032g01150.1 // VIT_210s0003g01730.1 // VIT_214s0066g00610.1 // VIT_219s0014g05430.1 // VIT_203s0017g01940.1 // VIT_217s0053g00850.1
GO:0009696	P	salicylic acid metabolic process	5	225	61	20929	0.00069	0.011	// VIT_217s0053g00850.1 // VIT_208s0032g01150.1 // VIT_207s0289g00060.1 // VIT_213s0019g01980.1 // VIT_205s0094g01010.1
GO:2000377	P	regulation of reactive oxygen species metabolic process	5	225	62	20929	0.00074	0.012	// VIT_217s0053g00850.1 // VIT_208s0032g01150.1 // VIT_217s0000g03720.1 // VIT_213s0019g01980.1 // VIT_214s0066g02090.1
GO:0071705	P	nitrogen compound transport	11	225	315	20929	0.00078	0.012	// VIT_218s0122g00300.1 // VIT_207s0031g01320.1 // VIT_204s0023g01100.1 // VIT_208s0032g01150.1 // VIT_210s0003g01600.1 // VIT_218s0041g00600.1 // VIT_218s0001g11830.1 // VIT_202s0025g02510.1 // VIT_201s0011g05950.1 // VIT_212s0028g00565.1 // VIT_210s0003g02840.1
GO:0031668	P	cellular response to extracellular stimulus	6	225	97	20929	0.00082	0.013	// VIT_215s0045g00370.1 // VIT_202s0033g00850.1 // VIT_210s0003g01600.1 // VIT_205s0094g01010.1 // VIT_205s0094g01030.1 // VIT_205s0094g01020.1
GO:0034641	P	cellular nitrogen compound metabolic process	64	225	4077	20929	0.00081	0.013	// VIT_201s0011g00690.1 // VIT_201s0026g00980.1 // VIT_213s0019g01980.1 // VIT_216s0013g01070.1 // VIT_210s0003g01600.1 // VIT_205s0094g01010.1 // VIT_217s0000g01970.1 // VIT_207s0005g00820.1 // VIT_214s0066g00610.1 // VIT_216s0013g00950.1 // VIT_206s0004g04950.1 // VIT_218s0001g02440.1 // VIT_201s0011g06470.1 // VIT_216s0013g00990.1 // VIT_219s0015g02700.1 // VIT_217s0000g02920.1 // VIT_205s0094…
GO:0071496	P	cellular response to external stimulus	6	225	97	20929	0.00082	0.013	// VIT_215s0045g00370.1 // VIT_202s0033g00850.1 // VIT_210s0003g01600.1 // VIT_205s0094g01010.1 // VIT_205s0094g01030.1 // VIT_205s0094g01020.1
GO:0097659	P	nucleic acid-templated transcription	34	225	1791	20929	0.00094	0.014	// VIT_216s0013g01070.1 // VIT_217s0000g01970.1 // VIT_216s0013g00950.1 // VIT_206s0004g04950.1 // VIT_216s0013g01090.1 // VIT_216s0013g00990.1 // VIT_208s0032g01150.1 // VIT_207s0005g01520.1 // VIT_218s0001g10250.1 // VIT_216s0013g01064.1 // VIT_207s0005g00820.1 // VIT_210s0116g01200.1 // VIT_216s0013g01120.1 // VIT_213s0156g00260.1 // VIT_207s0031g01320.1 // VIT_210s0003g01600.1 // VIT_209s0002…
GO:0006351	P	transcription, DNA-templated	34	225	1790	20929	0.00093	0.014	// VIT_216s0013g01070.1 // VIT_217s0000g01970.1 // VIT_216s0013g00950.1 // VIT_206s0004g04950.1 // VIT_216s0013g01090.1 // VIT_216s0013g00990.1 // VIT_208s0032g01150.1 // VIT_207s0005g01520.1 // VIT_218s0001g10250.1 // VIT_216s0013g01064.1 // VIT_207s0005g00820.1 // VIT_210s0116g01200.1 // VIT_216s0013g01120.1 // VIT_213s0156g00260.1 // VIT_207s0031g01320.1 // VIT_210s0003g01600.1 // VIT_209s0002…
GO:0071407	P	cellular response to organic cyclic compound	9	225	225	20929	0.00094	0.014	// VIT_207s0031g01320.1 // VIT_213s0019g01980.1 // VIT_208s0032g01150.1 // VIT_217s0000g03720.1 // VIT_217s0000g01970.1 // VIT_205s0094g01530.1 // VIT_203s0017g01940.1 // VIT_217s0053g00850.1 // VIT_214s0066g02090.1
GO:0032774	P	RNA biosynthetic process	34	225	1794	20929	0.00096	0.014	// VIT_216s0013g01070.1 // VIT_217s0000g01970.1 // VIT_216s0013g00950.1 // VIT_206s0004g04950.1 // VIT_216s0013g01090.1 // VIT_216s0013g00990.1 // VIT_208s0032g01150.1 // VIT_207s0005g01520.1 // VIT_218s0001g10250.1 // VIT_216s0013g01064.1 // VIT_207s0005g00820.1 // VIT_210s0116g01200.1 // VIT_216s0013g01120.1 // VIT_213s0156g00260.1 // VIT_207s0031g01320.1 // VIT_210s0003g01600.1 // VIT_209s0002…
GO:0044260	P	cellular macromolecule metabolic process	87	225	6028	20929	0.00098	0.015	// VIT_216s0013g01070.1 // VIT_214s0066g00610.1 // VIT_216s0013g00950.1 // VIT_205s0020g03710.1 // VIT_218s0072g01010.1 // VIT_210s0003g01730.1 // VIT_210s0116g01200.1 // VIT_205s0020g03270.1 // VIT_217s0000g03340.1 // VIT_209s0002g03940.1 // VIT_211s0016g04940.1 // VIT_218s0086g00210.1 // VIT_218s0001g00660.1 // VIT_218s0001g12360.1 // VIT_207s0141g00600.1 // VIT_216s0013g01110.1 // VIT_218s0001…
GO:0044711	P	single-organism biosynthetic process	35	225	1883	20929	0.0011	0.017	// VIT_202s0087g00930.1 // VIT_201s0026g00980.1 // VIT_213s0019g01980.1 // VIT_205s0077g00060.1 // VIT_203s0097g00710.1 // VIT_217s0000g01970.1 // VIT_212s0059g02150.1 // VIT_219s0090g00190.1 // VIT_218s0001g02440.1 // VIT_202s0025g03440.1 // VIT_218s0041g02410.1 // VIT_217s0000g00130.1 // VIT_203s0038g00670.1 // VIT_208s0032g01150.1 // VIT_213s0064g00465.1 // VIT_208s0040g01520.1 // VIT_214s0006…
GO:0048583	P	regulation of response to stimulus	12	225	383	20929	0.0011	0.017	// VIT_207s0005g04050.1 // VIT_207s0031g02610.1 // VIT_204s0008g05760.1 // VIT_208s0032g01150.1 // VIT_213s0019g01980.1 // VIT_214s0066g00610.1 // VIT_201s0127g00130.1 // VIT_218s0001g00660.1 // VIT_203s0017g01940.1 // VIT_217s0053g00850.1 // VIT_205s0077g01970.1 // VIT_212s0059g01400.1
GO:0006811	P	ion transport	20	225	857	20929	0.0012	0.017	// VIT_212s0057g00750.1 // VIT_218s0122g00300.1 // VIT_207s0031g01320.1 // VIT_201s0011g06470.1 // VIT_206s0004g05090.1 // VIT_213s0019g01980.1 // VIT_208s0032g01150.1 // VIT_216s0098g01150.1 // VIT_204s0008g06730.1 // VIT_210s0003g01600.1 // VIT_201s0011g05950.1 // VIT_205s0077g02150.1 // VIT_202s0025g02510.1 // VIT_219s0085g00650.1 // VIT_212s0028g00565.1 // VIT_206s0004g06940.1 // VIT_218s0001…
GO:0005976	P	polysaccharide metabolic process	15	225	560	20929	0.0013	0.019	// VIT_219s0015g00730.1 // VIT_201s0026g00200.1 // VIT_201s0011g00690.1 // VIT_201s0026g00980.1 // VIT_205s0020g00420.1 // VIT_209s0002g05700.1 // VIT_202s0154g00090.1 // VIT_205s0062g00250.1 // VIT_211s0052g01250.1 // VIT_205s0049g00010.1 // VIT_214s0006g00180.1 // VIT_217s0000g02500.1 // VIT_214s0066g02350.1 // VIT_218s0001g00510.1 // VIT_218s0001g02740.1
GO:0006796	P	phosphate-containing compound metabolic process	44	225	2598	20929	0.0016	0.023	// VIT_201s0026g00880.1 // VIT_201s0011g00690.1 // VIT_201s0026g00980.1 // VIT_213s0019g01980.1 // VIT_205s0077g00060.1 // VIT_206s0004g06910.1 // VIT_216s0098g00100.1 // VIT_205s0049g00090.1 // VIT_217s0000g01970.1 // VIT_212s0059g02150.1 // VIT_214s0066g00610.1 // VIT_218s0001g02440.1 // VIT_212s0059g01400.1 // VIT_203s0038g00670.1 // VIT_208s0032g01150.1 // VIT_219s0014g00470.1 // VIT_219s0014…
GO:0012501	P	programmed cell death	7	225	152	20929	0.0016	0.023	// VIT_213s0019g01980.1 // VIT_208s0032g01150.1 // VIT_210s0003g01730.1 // VIT_214s0066g00610.1 // VIT_219s0014g05430.1 // VIT_203s0017g01940.1 // VIT_217s0053g00850.1
GO:0006793	P	phosphorus metabolic process	44	225	2606	20929	0.0017	0.024	// VIT_201s0026g00880.1 // VIT_201s0011g00690.1 // VIT_201s0026g00980.1 // VIT_213s0019g01980.1 // VIT_205s0077g00060.1 // VIT_206s0004g06910.1 // VIT_216s0098g00100.1 // VIT_205s0049g00090.1 // VIT_217s0000g01970.1 // VIT_212s0059g02150.1 // VIT_214s0066g00610.1 // VIT_218s0001g02440.1 // VIT_212s0059g01400.1 // VIT_203s0038g00670.1 // VIT_208s0032g01150.1 // VIT_219s0014g00470.1 // VIT_219s0014…
GO:0016310	P	phosphorylation	33	225	1800	20929	0.002	0.028	// VIT_201s0026g00880.1 // VIT_216s0148g00120.1 // VIT_213s0019g01980.1 // VIT_216s0098g00100.1 // VIT_217s0000g01970.1 // VIT_212s0059g02150.1 // VIT_214s0066g00610.1 // VIT_218s0001g02440.1 // VIT_212s0059g01400.1 // VIT_203s0038g00670.1 // VIT_208s0032g01150.1 // VIT_219s0014g00470.1 // VIT_219s0014g00810.1 // VIT_201s0127g00130.1 // VIT_205s0020g03270.1 // VIT_216s0039g01070.1 // VIT_212s0057…
GO:0055114	P	oxidation-reduction process	35	225	1960	20929	0.0022	0.031	// VIT_201s0011g00690.1 // VIT_201s0011g06470.1 // VIT_204s0023g01100.1 // VIT_215s0046g02380.1 // VIT_218s0001g11830.1 // VIT_205s0077g02180.1 // VIT_219s0090g00190.1 // VIT_218s0001g02440.1 // VIT_203s0017g02300.1 // VIT_202s0025g03440.1 // VIT_219s0015g00060.1 // VIT_218s0041g02410.1 // VIT_202s0025g04550.1 // VIT_218s0041g02060.1 // VIT_213s0064g00465.1 // VIT_219s0014g00470.1 // VIT_218s0001…
GO:0034645	P	cellular macromolecule biosynthetic process	49	225	3033	20929	0.0022	0.031	// VIT_216s0013g01070.1 // VIT_206s0004g04950.1 // VIT_217s0000g01970.1 // VIT_207s0005g00820.1 // VIT_213s0156g00260.1 // VIT_216s0013g00950.1 // VIT_205s0020g03710.1 // VIT_216s0013g01090.1 // VIT_216s0013g00990.1 // VIT_208s0032g01150.1 // VIT_207s0005g01520.1 // VIT_218s0001g10250.1 // VIT_216s0013g01064.1 // VIT_216s0013g01110.1 // VIT_210s0116g01200.1 // VIT_216s0013g01120.1 // VIT_205s0020…
GO:0000302	P	response to reactive oxygen species	6	225	120	20929	0.0023	0.032	// VIT_203s0088g01220.1 // VIT_203s0097g00710.1 // VIT_205s0094g01010.1 // VIT_205s0094g01030.1 // VIT_212s0059g02150.1 // VIT_205s0094g01020.1
GO:0009753	P	response to jasmonic acid	6	225	121	20929	0.0024	0.033	// VIT_207s0031g02610.1 // VIT_213s0019g01980.1 // VIT_208s0032g01150.1 // VIT_211s0016g04490.1 // VIT_217s0053g00850.1 // VIT_202s0012g00550.1
GO:0005975	P	carbohydrate metabolic process	28	225	1470	20929	0.0026	0.035	// VIT_201s0011g00690.1 // VIT_201s0026g00980.1 // VIT_206s0004g06910.1 // VIT_216s0039g01070.1 // VIT_211s0052g01250.1 // VIT_206s0004g04950.1 // VIT_218s0001g02440.1 // VIT_217s0000g02500.1 // VIT_217s0000g02920.1 // VIT_203s0038g00670.1 // VIT_218s0001g02740.1 // VIT_214s0006g00180.1 // VIT_214s0066g02350.1 // VIT_207s0005g02110.1 // VIT_205s0020g00420.1 // VIT_206s0004g04960.1 // VIT_218s0086…
GO:0034654	P	nucleobase-containing compound biosynthetic process	36	225	2055	20929	0.0026	0.035	// VIT_216s0013g01070.1 // VIT_217s0000g01970.1 // VIT_216s0013g00950.1 // VIT_206s0004g04950.1 // VIT_216s0013g01090.1 // VIT_216s0013g00990.1 // VIT_208s0032g01150.1 // VIT_207s0005g01520.1 // VIT_218s0001g10250.1 // VIT_216s0013g01064.1 // VIT_207s0005g00820.1 // VIT_210s0116g01200.1 // VIT_216s0013g01120.1 // VIT_213s0156g00260.1 // VIT_207s0031g01320.1 // VIT_210s0003g01600.1 // VIT_209s0002…
GO:0006810	P	transport	42	225	2513	20929	0.0026	0.036	// VIT_206s0004g05090.1 // VIT_201s0011g06470.1 // VIT_213s0019g01980.1 // VIT_204s0023g01100.1 // VIT_216s0098g01150.1 // VIT_219s0090g01870.1 // VIT_218s0001g11830.1 // VIT_212s0059g02150.1 // VIT_214s0066g00610.1 // VIT_212s0028g00565.1 // VIT_218s0001g07320.1 // VIT_203s0017g01940.1 // VIT_209s0070g00600.1 // VIT_219s0015g00060.1 // VIT_204s0008g06730.1 // VIT_208s0032g01150.1 // VIT_208s0040…
GO:0034976	P	response to endoplasmic reticulum stress	6	225	124	20929	0.0027	0.036	// VIT_217s0000g03340.1 // VIT_207s0031g01320.1 // VIT_201s0026g00980.1 // VIT_203s0088g01220.1 // VIT_208s0032g01150.1 // VIT_214s0066g02350.1
GO:0043170	P	macromolecule metabolic process	92	225	6666	20929	0.0028	0.037	// VIT_205s0077g00060.1 // VIT_216s0013g01070.1 // VIT_214s0066g00610.1 // VIT_216s0013g00950.1 // VIT_205s0020g03710.1 // VIT_206s0080g00150.1 // VIT_210s0003g01730.1 // VIT_210s0116g01200.1 // VIT_205s0020g03270.1 // VIT_218s0072g01010.1 // VIT_217s0000g03340.1 // VIT_209s0002g03940.1 // VIT_211s0016g04940.1 // VIT_206s0080g01090.1 // VIT_218s0001g00660.1 // VIT_218s0001g12360.1 // VIT_207s0141…
GO:0046148	P	pigment biosynthetic process	7	225	171	20929	0.003	0.04	// VIT_202s0087g00930.1 // VIT_219s0085g00650.1 // VIT_203s0097g00710.1 // VIT_208s0040g01520.1 // VIT_216s0098g00850.1 // VIT_206s0009g01740.1 // VIT_212s0035g01080.1
GO:0009059	P	macromolecule biosynthetic process	49	225	3078	20929	0.003	0.04	// VIT_216s0013g01070.1 // VIT_206s0004g04950.1 // VIT_217s0000g01970.1 // VIT_207s0005g00820.1 // VIT_213s0156g00260.1 // VIT_216s0013g00950.1 // VIT_205s0020g03710.1 // VIT_216s0013g01090.1 // VIT_216s0013g00990.1 // VIT_208s0032g01150.1 // VIT_207s0005g01520.1 // VIT_218s0001g10250.1 // VIT_216s0013g01064.1 // VIT_216s0013g01110.1 // VIT_210s0116g01200.1 // VIT_216s0013g01120.1 // VIT_205s0020…
GO:0006812	P	cation transport	15	225	616	20929	0.0032	0.042	// VIT_212s0057g00750.1 // VIT_206s0004g05090.1 // VIT_201s0011g06470.1 // VIT_204s0008g06730.1 // VIT_208s0032g01150.1 // VIT_216s0098g01150.1 // VIT_213s0019g01980.1 // VIT_210s0003g01600.1 // VIT_206s0004g06940.1 // VIT_202s0025g02510.1 // VIT_212s0028g00565.1 // VIT_205s0077g02150.1 // VIT_219s0085g00650.1 // VIT_205s0020g04390.1 // VIT_201s0011g06560.1
GO:0019748	P	secondary metabolic process	9	225	283	20929	0.0042	0.054	// VIT_217s0000g03340.1 // VIT_218s0041g02410.1 // VIT_213s0019g01980.1 // VIT_218s0122g00620.1 // VIT_208s0058g00700.1 // VIT_217s0000g01970.1 // VIT_213s0156g00150.1 // VIT_208s0040g01520.1 // VIT_216s0098g00850.1
GO:0042440	P	pigment metabolic process	8	225	231	20929	0.0042	0.054	// VIT_202s0087g00930.1 // VIT_208s0007g05390.1 // VIT_219s0085g00650.1 // VIT_203s0097g00710.1 // VIT_208s0040g01520.1 // VIT_216s0098g00850.1 // VIT_206s0009g01740.1 // VIT_212s0035g01080.1
GO:0051234	P	establishment of localization	42	225	2577	20929	0.0042	0.054	// VIT_206s0004g05090.1 // VIT_201s0011g06470.1 // VIT_213s0019g01980.1 // VIT_204s0023g01100.1 // VIT_216s0098g01150.1 // VIT_219s0090g01870.1 // VIT_218s0001g11830.1 // VIT_212s0059g02150.1 // VIT_214s0066g00610.1 // VIT_212s0028g00565.1 // VIT_218s0001g07320.1 // VIT_203s0017g01940.1 // VIT_209s0070g00600.1 // VIT_219s0015g00060.1 // VIT_204s0008g06730.1 // VIT_208s0032g01150.1 // VIT_208s0040…
GO:0008219	P	cell death	7	225	183	20929	0.0043	0.056	// VIT_213s0019g01980.1 // VIT_208s0032g01150.1 // VIT_210s0003g01730.1 // VIT_214s0066g00610.1 // VIT_219s0014g05430.1 // VIT_203s0017g01940.1 // VIT_217s0053g00850.1
GO:0051179	P	localization	43	225	2666	20929	0.0045	0.057	// VIT_206s0004g05090.1 // VIT_201s0011g06470.1 // VIT_213s0019g01980.1 // VIT_204s0023g01100.1 // VIT_216s0098g01150.1 // VIT_219s0090g01870.1 // VIT_218s0001g11830.1 // VIT_212s0059g02150.1 // VIT_214s0066g00610.1 // VIT_212s0028g00565.1 // VIT_218s0001g07320.1 // VIT_203s0017g01940.1 // VIT_209s0070g00600.1 // VIT_219s0015g00060.1 // VIT_204s0008g06730.1 // VIT_208s0032g01150.1 // VIT_208s0040…
GO:0010941	P	regulation of cell death	6	225	138	20929	0.0045	0.057	// VIT_213s0019g01980.1 // VIT_208s0032g01150.1 // VIT_214s0066g00610.1 // VIT_219s0014g05430.1 // VIT_203s0017g01940.1 // VIT_217s0053g00850.1
GO:0000041	P	transition metal ion transport	5	225	100	20929	0.0053	0.067	// VIT_205s0077g02150.1 // VIT_202s0025g02510.1 // VIT_210s0003g01600.1 // VIT_201s0011g06470.1 // VIT_206s0004g06940.1
GO:0002682	P	regulation of immune system process	6	225	144	20929	0.0054	0.069	// VIT_213s0019g01980.1 // VIT_208s0032g01150.1 // VIT_204s0008g05760.1 // VIT_214s0066g00610.1 // VIT_203s0017g01940.1 // VIT_217s0053g00850.1
GO:0044271	P	cellular nitrogen compound biosynthetic process	43	225	2736	20929	0.007	0.088	// VIT_201s0011g06470.1 // VIT_213s0019g01980.1 // VIT_216s0013g01070.1 // VIT_217s0000g01970.1 // VIT_216s0013g00950.1 // VIT_206s0004g04950.1 // VIT_216s0013g01090.1 // VIT_216s0013g00990.1 // VIT_208s0032g01150.1 // VIT_207s0005g01520.1 // VIT_218s0001g10250.1 // VIT_216s0013g01064.1 // VIT_207s0005g00820.1 // VIT_213s0064g00465.1 // VIT_210s0116g01200.1 // VIT_206s0009g01740.1 // VIT_216s0013…
GO:0044238	P	primary metabolic process	110	225	8490	20929	0.0073	0.091	// VIT_205s0077g00060.1 // VIT_206s0004g06910.1 // VIT_216s0013g01070.1 // VIT_214s0066g00610.1 // VIT_216s0013g00950.1 // VIT_212s0035g01080.1 // VIT_206s0080g00150.1 // VIT_210s0003g01730.1 // VIT_210s0116g01200.1 // VIT_205s0020g03270.1 // VIT_215s0046g02380.1 // VIT_218s0072g01010.1 // VIT_217s0000g03340.1 // VIT_209s0002g03940.1 // VIT_211s0016g04940.1 // VIT_206s0080g01090.1 // VIT_218s0001…
GO:0006820	P	anion transport	8	225	255	20929	0.0073	0.091	// VIT_218s0122g00300.1 // VIT_207s0031g01320.1 // VIT_213s0019g01980.1 // VIT_208s0032g01150.1 // VIT_210s0003g01600.1 // VIT_201s0011g05950.1 // VIT_212s0028g00565.1 // VIT_218s0001g07320.1
GO:1901617	P	organic hydroxy compound biosynthetic process	6	225	158	20929	0.0083	0.1	// VIT_201s0026g00980.1 // VIT_208s0040g01520.1 // VIT_206s0009g01740.1 // VIT_214s0006g00180.1 // VIT_216s0098g00850.1 // VIT_214s0066g02350.1
GO:0009308	P	amine metabolic process	5	225	116	20929	0.0096	0.12	// VIT_217s0000g01970.1 // VIT_218s0001g02440.1 // VIT_213s0064g00465.1 // VIT_205s0020g03270.1 // VIT_218s0041g02410.1
GO:0010363	P	regulation of plant-type hypersensitive response	5	225	116	20929	0.0096	0.12	// VIT_203s0017g01940.1 // VIT_208s0032g01150.1 // VIT_214s0066g00610.1 // VIT_217s0053g00850.1 // VIT_213s0019g01980.1
GO:0009266	P	response to temperature stimulus	9	225	326	20929	0.0099	0.12	// VIT_207s0031g01320.1 // VIT_218s0122g00620.1 // VIT_203s0088g01220.1 // VIT_213s0019g01980.1 // VIT_212s0059g02150.1 // VIT_214s0068g01360.1 // VIT_201s0146g00410.1 // VIT_207s0129g00240.1 // VIT_208s0032g01150.1
GO:0009072	P	aromatic amino acid family metabolic process	5	225	118	20929	0.01	0.12	// VIT_217s0000g01970.1 // VIT_218s0001g02440.1 // VIT_213s0064g00465.1 // VIT_212s0059g01400.1 // VIT_218s0041g02410.1
GO:0042445	P	hormone metabolic process	5	225	120	20929	0.011	0.13	// VIT_217s0000g01970.1 // VIT_205s0094g01030.1 // VIT_218s0041g02410.1 // VIT_205s0094g01020.1 // VIT_205s0094g01010.1
GO:0010817	P	regulation of hormone levels	6	225	171	20929	0.012	0.14	// VIT_218s0041g02410.1 // VIT_211s0016g04490.1 // VIT_205s0094g01010.1 // VIT_217s0000g01970.1 // VIT_205s0094g01030.1 // VIT_205s0094g01020.1
GO:0030001	P	metal ion transport	10	225	399	20929	0.013	0.15	// VIT_206s0004g05090.1 // VIT_201s0011g06470.1 // VIT_204s0008g06730.1 // VIT_216s0098g01150.1 // VIT_210s0003g01600.1 // VIT_206s0004g06940.1 // VIT_202s0025g02510.1 // VIT_205s0077g02150.1 // VIT_205s0020g04390.1 // VIT_201s0011g06560.1
GO:0043067	P	regulation of programmed cell death	5	225	127	20929	0.014	0.16	// VIT_203s0017g01940.1 // VIT_208s0032g01150.1 // VIT_214s0066g00610.1 // VIT_217s0053g00850.1 // VIT_213s0019g01980.1
GO:0006612	P	protein targeting to membrane	5	225	127	20929	0.014	0.16	// VIT_203s0017g01940.1 // VIT_208s0032g01150.1 // VIT_214s0066g00610.1 // VIT_217s0053g00850.1 // VIT_213s0019g01980.1
GO:0044550	P	secondary metabolite biosynthetic process	5	225	128	20929	0.014	0.16	// VIT_213s0019g01980.1 // VIT_217s0000g01970.1 // VIT_208s0040g01520.1 // VIT_216s0098g00850.1 // VIT_218s0122g00620.1
GO:0042743	P	hydrogen peroxide metabolic process	5	225	128	20929	0.014	0.16	// VIT_217s0053g00850.1 // VIT_208s0032g01150.1 // VIT_217s0000g03720.1 // VIT_213s0019g01980.1 // VIT_214s0066g02090.1
GO:0080135	P	regulation of cellular response to stress	5	225	129	20929	0.014	0.17	// VIT_203s0017g01940.1 // VIT_208s0032g01150.1 // VIT_214s0066g00610.1 // VIT_217s0053g00850.1 // VIT_213s0019g01980.1
GO:0035966	P	response to topologically incorrect protein	5	225	135	20929	0.017	0.2	// VIT_207s0031g01320.1 // VIT_212s0059g02150.1 // VIT_214s0066g02350.1 // VIT_201s0026g00980.1 // VIT_208s0032g01150.1
GO:0032268	P	regulation of cellular protein metabolic process	8	225	299	20929	0.017	0.2	// VIT_207s0005g04050.1 // VIT_212s0059g01400.1 // VIT_211s0016g04490.1 // VIT_208s0032g01150.1 // VIT_217s0000g01970.1 // VIT_206s0009g01740.1 // VIT_207s0141g00600.1 // VIT_218s0072g01010.1
GO:0072657	P	protein localization to membrane	5	225	137	20929	0.018	0.2	// VIT_203s0017g01940.1 // VIT_208s0032g01150.1 // VIT_214s0066g00610.1 // VIT_217s0053g00850.1 // VIT_213s0019g01980.1
GO:0090150	P	establishment of protein localization to membrane	5	225	137	20929	0.018	0.2	// VIT_203s0017g01940.1 // VIT_208s0032g01150.1 // VIT_214s0066g00610.1 // VIT_217s0053g00850.1 // VIT_213s0019g01980.1
GO:0051246	P	regulation of protein metabolic process	8	225	305	20929	0.019	0.22	// VIT_207s0005g04050.1 // VIT_212s0059g01400.1 // VIT_211s0016g04490.1 // VIT_208s0032g01150.1 // VIT_217s0000g01970.1 // VIT_206s0009g01740.1 // VIT_207s0141g00600.1 // VIT_218s0072g01010.1
GO:0045088	P	regulation of innate immune response	5	225	142	20929	0.021	0.23	// VIT_203s0017g01940.1 // VIT_208s0032g01150.1 // VIT_214s0066g00610.1 // VIT_217s0053g00850.1 // VIT_213s0019g01980.1
GO:0050776	P	regulation of immune response	5	225	142	20929	0.021	0.23	// VIT_203s0017g01940.1 // VIT_208s0032g01150.1 // VIT_214s0066g00610.1 // VIT_217s0053g00850.1 // VIT_213s0019g01980.1
GO:0032787	P	monocarboxylic acid metabolic process	15	225	772	20929	0.022	0.24	// VIT_218s0041g02410.1 // VIT_207s0289g00060.1 // VIT_217s0000g02920.1 // VIT_213s0019g01980.1 // VIT_203s0038g00670.1 // VIT_208s0032g01150.1 // VIT_215s0046g02380.1 // VIT_206s0061g00230.1 // VIT_205s0094g01010.1 // VIT_217s0000g01970.1 // VIT_212s0059g02150.1 // VIT_217s0000g04750.1 // VIT_218s0001g02440.1 // VIT_217s0053g00850.1 // VIT_216s0039g01070.1
GO:0044707	P	single-multicellular organism process	27	225	1661	20929	0.022	0.24	// VIT_210s0003g05690.1 // VIT_205s0094g01010.1 // VIT_213s0019g02860.1 // VIT_205s0094g01530.1 // VIT_216s0050g02350.1 // VIT_202s0025g03440.1 // VIT_213s0019g01980.1 // VIT_207s0129g00240.1 // VIT_201s0127g00130.1 // VIT_214s0066g02090.1 // VIT_219s0090g01420.1 // VIT_207s0031g01320.1 // VIT_203s0088g01220.1 // VIT_206s0080g01090.1 // VIT_211s0016g04540.1 // VIT_205s0094g01020.1 // VIT_201s0150…
GO:0032501	P	multicellular organismal process	29	225	1822	20929	0.023	0.25	// VIT_210s0003g05690.1 // VIT_205s0094g01010.1 // VIT_213s0019g02860.1 // VIT_205s0094g01530.1 // VIT_216s0050g02350.1 // VIT_202s0025g03440.1 // VIT_213s0019g01980.1 // VIT_202s0025g02510.1 // VIT_201s0127g00130.1 // VIT_205s0020g03270.1 // VIT_214s0066g02090.1 // VIT_219s0090g01420.1 // VIT_207s0031g01320.1 // VIT_203s0088g01220.1 // VIT_206s0080g01090.1 // VIT_218s0086g00210.1 // VIT_211s0016…
GO:0071702	P	organic substance transport	19	225	1066	20929	0.023	0.25	// VIT_218s0122g00300.1 // VIT_218s0001g11830.1 // VIT_207s0031g01320.1 // VIT_204s0008g06730.1 // VIT_204s0023g01100.1 // VIT_208s0032g01150.1 // VIT_213s0019g01980.1 // VIT_218s0041g00600.1 // VIT_201s0011g05950.1 // VIT_206s0061g00230.1 // VIT_217s0000g02500.1 // VIT_202s0025g02510.1 // VIT_214s0066g00610.1 // VIT_212s0028g00565.1 // VIT_218s0001g07320.1 // VIT_203s0017g01940.1 // VIT_211s0016…
GO:0048585	P	negative regulation of response to stimulus	5	225	148	20929	0.024	0.26	// VIT_217s0053g00850.1 // VIT_208s0032g01150.1 // VIT_212s0059g01400.1 // VIT_207s0031g02610.1 // VIT_213s0019g01980.1
GO:0006139	P	nucleobase-containing compound metabolic process	49	225	3456	20929	0.024	0.27	// VIT_201s0011g00690.1 // VIT_201s0026g00980.1 // VIT_216s0013g01070.1 // VIT_217s0000g01970.1 // VIT_212s0059g02150.1 // VIT_214s0066g00610.1 // VIT_216s0013g00950.1 // VIT_206s0004g04950.1 // VIT_218s0001g02440.1 // VIT_216s0013g00990.1 // VIT_203s0038g00670.1 // VIT_208s0032g01150.1 // VIT_207s0005g01520.1 // VIT_218s0001g10250.1 // VIT_216s0013g01064.1 // VIT_207s0005g00820.1 // VIT_210s0116…
GO:0016049	P	cell growth	7	225	260	20929	0.025	0.27	// VIT_201s0026g00200.1 // VIT_211s0016g04490.1 // VIT_209s0002g03940.1 // VIT_210s0003g05690.1 // VIT_203s0017g02300.1 // VIT_205s0094g01530.1 // VIT_202s0025g03440.1
GO:0032502	P	developmental process	29	225	1839	20929	0.025	0.27	// VIT_210s0003g05690.1 // VIT_205s0094g01010.1 // VIT_213s0019g02860.1 // VIT_205s0094g01530.1 // VIT_216s0050g02350.1 // VIT_202s0025g03440.1 // VIT_213s0019g01980.1 // VIT_202s0025g02510.1 // VIT_201s0127g00130.1 // VIT_214s0066g02090.1 // VIT_219s0090g01420.1 // VIT_207s0031g01320.1 // VIT_203s0088g01220.1 // VIT_206s0080g01090.1 // VIT_218s0001g00660.1 // VIT_211s0016g04540.1 // VIT_205s0094…
GO:0019220	P	regulation of phosphate metabolic process	5	225	152	20929	0.026	0.28	// VIT_217s0000g01970.1 // VIT_208s0032g01150.1 // VIT_206s0009g01740.1 // VIT_207s0005g04050.1 // VIT_212s0059g01400.1
GO:0051174	P	regulation of phosphorus metabolic process	5	225	152	20929	0.026	0.28	// VIT_217s0000g01970.1 // VIT_208s0032g01150.1 // VIT_206s0009g01740.1 // VIT_207s0005g04050.1 // VIT_212s0059g01400.1
GO:0031399	P	regulation of protein modification process	5	225	153	20929	0.027	0.29	// VIT_217s0000g01970.1 // VIT_208s0032g01150.1 // VIT_206s0009g01740.1 // VIT_207s0005g04050.1 // VIT_212s0059g01400.1
GO:0006468	P	protein phosphorylation	25	225	1545	20929	0.028	0.3	// VIT_214s0083g01220.1 // VIT_213s0019g01980.1 // VIT_216s0098g00100.1 // VIT_217s0000g01970.1 // VIT_214s0066g00610.1 // VIT_212s0059g01400.1 // VIT_208s0032g01150.1 // VIT_219s0014g00470.1 // VIT_219s0014g00810.1 // VIT_201s0127g00130.1 // VIT_205s0020g03270.1 // VIT_216s0039g01070.1 // VIT_217s0000g03340.1 // VIT_206s0080g01090.1 // VIT_216s0148g00120.1 // VIT_201s0150g00140.1 // VIT_217s0053…
GO:0048731	P	system development	21	225	1241	20929	0.028	0.3	// VIT_201s0026g00200.1 // VIT_219s0090g01420.1 // VIT_207s0031g01320.1 // VIT_213s0064g01510.1 // VIT_210s0003g05690.1 // VIT_208s0007g05390.1 // VIT_211s0016g04490.1 // VIT_205s0094g01010.1 // VIT_206s0080g01090.1 // VIT_202s0025g02510.1 // VIT_213s0019g01980.1 // VIT_213s0019g02860.1 // VIT_202s0025g03440.1 // VIT_205s0094g01030.1 // VIT_201s0127g00130.1 // VIT_205s0094g01020.1 // VIT_201s0150…
GO:0044712	P	single-organism catabolic process	13	225	661	20929	0.029	0.3	// VIT_217s0000g03340.1 // VIT_215s0045g00370.1 // VIT_213s0019g01980.1 // VIT_203s0038g00670.1 // VIT_206s0061g00230.1 // VIT_208s0058g00700.1 // VIT_217s0000g01970.1 // VIT_213s0156g00150.1 // VIT_212s0059g02150.1 // VIT_217s0000g04750.1 // VIT_217s0000g07560.1 // VIT_218s0001g02440.1 // VIT_202s0012g00550.1
GO:0016051	P	carbohydrate biosynthetic process	11	225	526	20929	0.029	0.31	// VIT_219s0015g00730.1 // VIT_201s0026g00980.1 // VIT_203s0038g00670.1 // VIT_209s0002g05700.1 // VIT_217s0000g02500.1 // VIT_212s0059g02150.1 // VIT_205s0049g00010.1 // VIT_218s0001g02440.1 // VIT_214s0066g02350.1 // VIT_218s0001g00510.1 // VIT_218s0001g02740.1
GO:0043413	P	macromolecule glycosylation	5	225	158	20929	0.03	0.31	// VIT_218s0086g00210.1 // VIT_212s0059g02150.1 // VIT_207s0005g02110.1 // VIT_206s0004g04960.1 // VIT_206s0004g04950.1
GO:0006486	P	protein glycosylation	5	225	158	20929	0.03	0.31	// VIT_218s0086g00210.1 // VIT_212s0059g02150.1 // VIT_207s0005g02110.1 // VIT_206s0004g04960.1 // VIT_206s0004g04950.1
GO:0072593	P	reactive oxygen species metabolic process	5	225	158	20929	0.03	0.31	// VIT_217s0053g00850.1 // VIT_208s0032g01150.1 // VIT_217s0000g03720.1 // VIT_213s0019g01980.1 // VIT_214s0066g02090.1
GO:0009101	P	glycoprotein biosynthetic process	5	225	161	20929	0.033	0.33	// VIT_218s0086g00210.1 // VIT_212s0059g02150.1 // VIT_207s0005g02110.1 // VIT_206s0004g04960.1 // VIT_206s0004g04950.1
GO:0019318	P	hexose metabolic process	5	225	164	20929	0.035	0.35	// VIT_203s0038g00670.1 // VIT_206s0004g06910.1 // VIT_212s0059g02150.1 // VIT_204s0023g03650.1 // VIT_218s0001g02440.1
GO:0009100	P	glycoprotein metabolic process	5	225	164	20929	0.035	0.35	// VIT_218s0086g00210.1 // VIT_212s0059g02150.1 // VIT_207s0005g02110.1 // VIT_206s0004g04960.1 // VIT_206s0004g04950.1
GO:0019439	P	aromatic compound catabolic process	6	225	224	20929	0.037	0.37	// VIT_218s0041g02410.1 // VIT_213s0019g01980.1 // VIT_206s0004g04960.1 // VIT_217s0000g01970.1 // VIT_206s0080g01090.1 // VIT_206s0004g04950.1
GO:1901361	P	organic cyclic compound catabolic process	6	225	227	20929	0.039	0.39	// VIT_218s0041g02410.1 // VIT_213s0019g01980.1 // VIT_206s0004g04960.1 // VIT_217s0000g01970.1 // VIT_206s0080g01090.1 // VIT_206s0004g04950.1
GO:0016070	P	RNA metabolic process	37	225	2561	20929	0.039	0.39	// VIT_216s0013g01070.1 // VIT_217s0000g01970.1 // VIT_216s0013g00950.1 // VIT_206s0004g04950.1 // VIT_216s0013g01090.1 // VIT_216s0013g00990.1 // VIT_208s0032g01150.1 // VIT_207s0005g01520.1 // VIT_218s0001g10250.1 // VIT_216s0013g01064.1 // VIT_207s0005g00820.1 // VIT_210s0116g01200.1 // VIT_218s0001g02740.1 // VIT_216s0013g01120.1 // VIT_213s0156g00260.1 // VIT_207s0031g01320.1 // VIT_210s0003…
GO:0009893	P	positive regulation of metabolic process	8	225	352	20929	0.039	0.39	// VIT_206s0004g04960.1 // VIT_207s0005g04050.1 // VIT_208s0032g01150.1 // VIT_209s0002g03940.1 // VIT_217s0000g01970.1 // VIT_214s0066g00610.1 // VIT_206s0004g04950.1 // VIT_201s0150g00140.1
GO:0046700	P	heterocycle catabolic process	5	225	170	20929	0.039	0.39	// VIT_217s0000g01970.1 // VIT_206s0080g01090.1 // VIT_206s0004g04960.1 // VIT_213s0019g01980.1 // VIT_206s0004g04950.1
GO:0044270	P	cellular nitrogen compound catabolic process	5	225	172	20929	0.041	0.41	// VIT_217s0000g01970.1 // VIT_206s0080g01090.1 // VIT_206s0004g04960.1 // VIT_213s0019g01980.1 // VIT_206s0004g04950.1
GO:0070085	P	glycosylation	5	225	173	20929	0.042	0.41	// VIT_218s0086g00210.1 // VIT_212s0059g02150.1 // VIT_207s0005g02110.1 // VIT_206s0004g04960.1 // VIT_206s0004g04950.1
GO:0009743	P	response to carbohydrate	5	225	173	20929	0.042	0.41	// VIT_214s0006g00180.1 // VIT_212s0059g02150.1 // VIT_207s0031g02610.1 // VIT_211s0118g00180.1 // VIT_219s0085g00650.1
GO:0044283	P	small molecule biosynthetic process	14	225	775	20929	0.043	0.42	// VIT_218s0041g02410.1 // VIT_213s0019g01980.1 // VIT_203s0038g00670.1 // VIT_208s0032g01150.1 // VIT_217s0000g00130.1 // VIT_212s0059g02150.1 // VIT_217s0000g01970.1 // VIT_213s0064g00465.1 // VIT_206s0009g01740.1 // VIT_218s0001g02440.1 // VIT_201s0127g00420.1 // VIT_217s0053g00850.1 // VIT_218s0001g02740.1 // VIT_202s0025g03440.1
GO:0007275	P	multicellular organism development	25	225	1613	20929	0.043	0.42	// VIT_210s0003g05690.1 // VIT_205s0094g01010.1 // VIT_213s0019g02860.1 // VIT_216s0050g02350.1 // VIT_202s0025g03440.1 // VIT_213s0019g01980.1 // VIT_201s0127g00130.1 // VIT_214s0066g02090.1 // VIT_219s0090g01420.1 // VIT_207s0031g01320.1 // VIT_203s0088g01220.1 // VIT_206s0080g01090.1 // VIT_211s0016g04540.1 // VIT_205s0094g01020.1 // VIT_201s0150g00140.1 // VIT_218s0001g02740.1 // VIT_201s0026…
GO:0009416	P	response to light stimulus	10	225	494	20929	0.044	0.43	// VIT_209s0002g05700.1 // VIT_207s0031g02610.1 // VIT_210s0003g05690.1 // VIT_203s0088g01220.1 // VIT_203s0097g00710.1 // VIT_213s0067g00260.1 // VIT_207s0129g00240.1 // VIT_219s0085g00650.1 // VIT_214s0006g00180.1 // VIT_218s0001g02740.1
GO:0016311	P	dephosphorylation	6	225	235	20929	0.044	0.43	// VIT_212s0059g01400.1 // VIT_208s0032g01150.1 // VIT_206s0009g01740.1 // VIT_201s0127g00130.1 // VIT_202s0012g00550.1 // VIT_207s0005g02110.1
GO:0044765	P	single-organism transport	16	225	928	20929	0.045	0.44	// VIT_217s0000g01970.1 // VIT_204s0008g06730.1 // VIT_204s0023g01100.1 // VIT_208s0032g01150.1 // VIT_206s0004g04010.1 // VIT_213s0019g01980.1 // VIT_206s0061g00230.1 // VIT_218s0001g11830.1 // VIT_208s0040g01520.1 // VIT_212s0059g02150.1 // VIT_214s0066g00610.1 // VIT_203s0017g01940.1 // VIT_211s0016g04540.1 // VIT_210s0003g02840.1 // VIT_217s0053g00850.1 // VIT_201s0011g06560.1
GO:0044767	P	single-organism developmental process	27	225	1784	20929	0.046	0.44	// VIT_210s0003g05690.1 // VIT_205s0094g01010.1 // VIT_213s0019g02860.1 // VIT_205s0094g01530.1 // VIT_216s0050g02350.1 // VIT_202s0025g03440.1 // VIT_213s0019g01980.1 // VIT_207s0129g00240.1 // VIT_201s0127g00130.1 // VIT_214s0066g02090.1 // VIT_219s0090g01420.1 // VIT_207s0031g01320.1 // VIT_203s0088g01220.1 // VIT_206s0080g01090.1 // VIT_211s0016g04540.1 // VIT_205s0094g01020.1 // VIT_201s0150…
GO:0044248	P	cellular catabolic process	15	225	867	20929	0.05	0.48	// VIT_206s0004g04960.1 // VIT_217s0000g03340.1 // VIT_218s0041g02410.1 // VIT_215s0045g00370.1 // VIT_213s0019g01980.1 // VIT_206s0061g00230.1 // VIT_208s0058g00700.1 // VIT_217s0000g01970.1 // VIT_206s0080g01090.1 // VIT_212s0059g02150.1 // VIT_217s0000g04750.1 // VIT_218s0122g00230.1 // VIT_206s0004g04950.1 // VIT_218s0001g02440.1 // VIT_213s0156g00150.1
GO:0016042	P	lipid catabolic process	5	225	183	20929	0.051	0.48	// VIT_218s0001g02440.1 // VIT_217s0000g04750.1 // VIT_217s0000g07560.1 // VIT_215s0045g00370.1 // VIT_206s0061g00230.1
GO:1902578	P	single-organism localization	16	225	946	20929	0.052	0.49	// VIT_217s0000g01970.1 // VIT_204s0008g06730.1 // VIT_204s0023g01100.1 // VIT_208s0032g01150.1 // VIT_206s0004g04010.1 // VIT_213s0019g01980.1 // VIT_206s0061g00230.1 // VIT_218s0001g11830.1 // VIT_208s0040g01520.1 // VIT_212s0059g02150.1 // VIT_214s0066g00610.1 // VIT_203s0017g01940.1 // VIT_211s0016g04540.1 // VIT_210s0003g02840.1 // VIT_217s0053g00850.1 // VIT_201s0011g06560.1
GO:0005996	P	monosaccharide metabolic process	5	225	186	20929	0.054	0.5	// VIT_203s0038g00670.1 // VIT_206s0004g06910.1 // VIT_212s0059g02150.1 // VIT_204s0023g03650.1 // VIT_218s0001g02440.1
GO:0040007	P	growth	8	225	376	20929	0.054	0.5	// VIT_201s0026g00200.1 // VIT_211s0016g04490.1 // VIT_209s0002g03940.1 // VIT_210s0003g05690.1 // VIT_203s0017g02300.1 // VIT_207s0129g00240.1 // VIT_205s0094g01530.1 // VIT_202s0025g03440.1
GO:0006470	P	protein dephosphorylation	5	225	188	20929	0.056	0.52	// VIT_201s0127g00130.1 // VIT_208s0032g01150.1 // VIT_206s0009g01740.1 // VIT_212s0059g01400.1 // VIT_207s0005g02110.1
GO:0016567	P	protein ubiquitination	6	225	251	20929	0.057	0.53	// VIT_209s0070g00600.1 // VIT_201s0011g06140.1 // VIT_208s0058g00700.1 // VIT_210s0003g01730.1 // VIT_217s0000g07730.1 // VIT_201s0150g00140.1
GO:0006464	P	cellular protein modification process	36	225	2586	20929	0.064	0.59	// VIT_216s0148g00120.1 // VIT_213s0019g01980.1 // VIT_216s0098g00100.1 // VIT_217s0000g01970.1 // VIT_212s0059g02150.1 // VIT_214s0066g00610.1 // VIT_206s0004g04950.1 // VIT_209s0070g00600.1 // VIT_212s0059g01400.1 // VIT_208s0032g01150.1 // VIT_210s0003g01730.1 // VIT_219s0014g00470.1 // VIT_219s0014g00810.1 // VIT_201s0127g00130.1 // VIT_206s0009g01740.1 // VIT_205s0020g03270.1 // VIT_216s0039…
GO:0036211	P	protein modification process	36	225	2586	20929	0.064	0.59	// VIT_216s0148g00120.1 // VIT_213s0019g01980.1 // VIT_216s0098g00100.1 // VIT_217s0000g01970.1 // VIT_212s0059g02150.1 // VIT_214s0066g00610.1 // VIT_206s0004g04950.1 // VIT_209s0070g00600.1 // VIT_212s0059g01400.1 // VIT_208s0032g01150.1 // VIT_210s0003g01730.1 // VIT_219s0014g00470.1 // VIT_219s0014g00810.1 // VIT_201s0127g00130.1 // VIT_206s0009g01740.1 // VIT_205s0020g03270.1 // VIT_216s0039…
GO:0009314	P	response to radiation	10	225	537	20929	0.068	0.63	// VIT_209s0002g05700.1 // VIT_207s0031g02610.1 // VIT_210s0003g05690.1 // VIT_203s0088g01220.1 // VIT_203s0097g00710.1 // VIT_213s0067g00260.1 // VIT_207s0129g00240.1 // VIT_219s0085g00650.1 // VIT_214s0006g00180.1 // VIT_218s0001g02740.1
GO:0010016	P	shoot system morphogenesis	6	225	266	20929	0.071	0.65	// VIT_210s0003g05690.1 // VIT_205s0094g01010.1 // VIT_205s0094g01030.1 // VIT_205s0094g01020.1 // VIT_203s0017g02300.1 // VIT_218s0001g02740.1
GO:0032446	P	protein modification by small protein conjugation	6	225	266	20929	0.071	0.65	// VIT_209s0070g00600.1 // VIT_201s0011g06140.1 // VIT_208s0058g00700.1 // VIT_210s0003g01730.1 // VIT_217s0000g07730.1 // VIT_201s0150g00140.1
GO:0048367	P	shoot system development	12	225	692	20929	0.074	0.67	// VIT_201s0026g00200.1 // VIT_219s0090g01420.1 // VIT_210s0003g05690.1 // VIT_205s0094g01010.1 // VIT_205s0094g01030.1 // VIT_213s0019g02860.1 // VIT_201s0127g00130.1 // VIT_205s0094g01020.1 // VIT_208s0007g05390.1 // VIT_203s0017g02300.1 // VIT_216s0050g02350.1 // VIT_218s0001g02740.1
GO:1901137	P	carbohydrate derivative biosynthetic process	8	225	404	20929	0.074	0.67	// VIT_206s0004g04960.1 // VIT_215s0045g00370.1 // VIT_218s0086g00210.1 // VIT_212s0059g02150.1 // VIT_218s0001g12360.1 // VIT_206s0004g04950.1 // VIT_205s0020g04390.1 // VIT_207s0005g02110.1
GO:0019752	P	carboxylic acid metabolic process	18	225	1154	20929	0.076	0.68	// VIT_218s0041g02410.1 // VIT_207s0289g00060.1 // VIT_202s0025g04550.1 // VIT_217s0000g02920.1 // VIT_218s0041g02060.1 // VIT_203s0038g00670.1 // VIT_208s0032g01150.1 // VIT_215s0046g02380.1 // VIT_213s0019g01980.1 // VIT_212s0059g02150.1 // VIT_205s0094g01010.1 // VIT_217s0000g01970.1 // VIT_213s0064g00465.1 // VIT_206s0061g00230.1 // VIT_218s0001g02440.1 // VIT_217s0000g04750.1 // VIT_217s0053…
GO:0016053	P	organic acid biosynthetic process	11	225	624	20929	0.078	0.7	// VIT_218s0041g02410.1 // VIT_213s0019g01980.1 // VIT_208s0032g01150.1 // VIT_217s0000g00130.1 // VIT_217s0000g01970.1 // VIT_213s0064g00465.1 // VIT_206s0009g01740.1 // VIT_218s0001g02440.1 // VIT_217s0053g00850.1 // VIT_218s0001g02740.1 // VIT_202s0025g03440.1
GO:0009141	P	nucleoside triphosphate metabolic process	5	225	211	20929	0.081	0.73	// VIT_203s0038g00670.1 // VIT_218s0001g02440.1 // VIT_212s0059g02150.1 // VIT_218s0001g12360.1 // VIT_205s0020g04390.1
GO:0048856	P	anatomical structure development	26	225	1812	20929	0.082	0.73	// VIT_210s0003g05690.1 // VIT_205s0094g01010.1 // VIT_213s0019g02860.1 // VIT_216s0050g02350.1 // VIT_202s0025g03440.1 // VIT_213s0019g01980.1 // VIT_201s0127g00130.1 // VIT_214s0066g02090.1 // VIT_219s0090g01420.1 // VIT_207s0031g01320.1 // VIT_203s0088g01220.1 // VIT_206s0080g01090.1 // VIT_211s0016g04540.1 // VIT_205s0094g01020.1 // VIT_201s0150g00140.1 // VIT_218s0001g02740.1 // VIT_201s0026…
GO:0009056	P	catabolic process	18	225	1177	20929	0.087	0.77	// VIT_206s0004g04960.1 // VIT_217s0000g03340.1 // VIT_218s0041g02410.1 // VIT_215s0045g00370.1 // VIT_213s0019g01980.1 // VIT_203s0038g00670.1 // VIT_206s0061g00230.1 // VIT_208s0058g00700.1 // VIT_217s0000g01970.1 // VIT_206s0080g01090.1 // VIT_212s0059g02150.1 // VIT_217s0000g04750.1 // VIT_218s0122g00230.1 // VIT_217s0000g07560.1 // VIT_206s0004g04950.1 // VIT_218s0001g02440.1 // VIT_213s0156…
GO:0048518	P	positive regulation of biological process	10	225	571	20929	0.093	0.82	// VIT_206s0004g04960.1 // VIT_219s0090g01420.1 // VIT_207s0005g04050.1 // VIT_208s0032g01150.1 // VIT_209s0002g03940.1 // VIT_217s0000g01970.1 // VIT_214s0066g00610.1 // VIT_219s0014g05430.1 // VIT_206s0004g04950.1 // VIT_201s0150g00140.1
GO:0019637	P	organophosphate metabolic process	14	225	874	20929	0.093	0.82	// VIT_201s0011g00690.1 // VIT_201s0026g00980.1 // VIT_215s0045g00370.1 // VIT_205s0077g00060.1 // VIT_206s0004g06910.1 // VIT_202s0012g00550.1 // VIT_203s0038g00670.1 // VIT_212s0059g02150.1 // VIT_206s0009g01740.1 // VIT_218s0001g12360.1 // VIT_218s0001g02440.1 // VIT_214s0066g02350.1 // VIT_205s0020g04390.1 // VIT_219s0015g00550.1
GO:0044802	P	single-organism membrane organization	6	225	287	20929	0.094	0.82	// VIT_213s0019g01980.1 // VIT_208s0032g01150.1 // VIT_214s0066g00610.1 // VIT_203s0017g01940.1 // VIT_217s0053g00850.1 // VIT_218s0001g02740.1
GO:1902582	P	single-organism intracellular transport	6	225	289	20929	0.096	0.84	// VIT_213s0019g01980.1 // VIT_208s0032g01150.1 // VIT_204s0008g06730.1 // VIT_214s0066g00610.1 // VIT_203s0017g01940.1 // VIT_217s0053g00850.1
GO:0043436	P	oxoacid metabolic process	18	225	1196	20929	0.097	0.85	// VIT_218s0041g02410.1 // VIT_207s0289g00060.1 // VIT_202s0025g04550.1 // VIT_217s0000g02920.1 // VIT_218s0041g02060.1 // VIT_203s0038g00670.1 // VIT_208s0032g01150.1 // VIT_215s0046g02380.1 // VIT_213s0019g01980.1 // VIT_212s0059g02150.1 // VIT_205s0094g01010.1 // VIT_217s0000g01970.1 // VIT_213s0064g00465.1 // VIT_206s0061g00230.1 // VIT_218s0001g02440.1 // VIT_217s0000g04750.1 // VIT_217s0053…
GO:1901135	P	carbohydrate derivative metabolic process	14	225	882	20929	0.098	0.85	// VIT_219s0015g00730.1 // VIT_206s0004g04960.1 // VIT_215s0045g00370.1 // VIT_213s0019g01980.1 // VIT_203s0038g00670.1 // VIT_206s0004g06910.1 // VIT_218s0086g00210.1 // VIT_212s0059g02150.1 // VIT_218s0001g12360.1 // VIT_205s0049g00010.1 // VIT_206s0004g04950.1 // VIT_218s0001g02440.1 // VIT_205s0020g04390.1 // VIT_207s0005g02110.1
GO:1902580	P	single-organism cellular localization	6	225	293	20929	0.1	0.87	// VIT_213s0019g01980.1 // VIT_208s0032g01150.1 // VIT_204s0008g06730.1 // VIT_214s0066g00610.1 // VIT_203s0017g01940.1 // VIT_217s0053g00850.1
GO:0006790	P	sulfur compound metabolic process	6	225	294	20929	0.1	0.88	// VIT_218s0041g02410.1 // VIT_217s0000g02920.1 // VIT_213s0019g01980.1 // VIT_217s0000g01970.1 // VIT_208s0040g03100.1 // VIT_219s0015g02700.1
GO:0009123	P	nucleoside monophosphate metabolic process	5	225	229	20929	0.11	0.9	// VIT_203s0038g00670.1 // VIT_218s0001g02440.1 // VIT_212s0059g02150.1 // VIT_218s0001g12360.1 // VIT_205s0020g04390.1
GO:0010467	P	gene expression	38	225	2876	20929	0.11	0.9	// VIT_216s0013g01070.1 // VIT_217s0000g01970.1 // VIT_207s0005g00820.1 // VIT_216s0013g00950.1 // VIT_206s0004g04950.1 // VIT_216s0013g01090.1 // VIT_216s0013g00990.1 // VIT_208s0032g01150.1 // VIT_207s0005g01520.1 // VIT_218s0001g10250.1 // VIT_216s0013g01064.1 // VIT_216s0013g01110.1 // VIT_210s0116g01200.1 // VIT_218s0001g02740.1 // VIT_216s0013g01120.1 // VIT_213s0156g00260.1 // VIT_207s0031…
GO:0048589	P	developmental growth	6	225	302	20929	0.11	0.95	// VIT_211s0016g04490.1 // VIT_210s0003g05690.1 // VIT_203s0017g02300.1 // VIT_207s0129g00240.1 // VIT_205s0094g01530.1 // VIT_202s0025g03440.1
GO:0065008	P	regulation of biological quality	11	225	671	20929	0.11	0.95	// VIT_218s0041g02410.1 // VIT_207s0031g02610.1 // VIT_211s0016g04490.1 // VIT_208s0032g01150.1 // VIT_203s0097g00710.1 // VIT_212s0059g02150.1 // VIT_205s0094g01010.1 // VIT_217s0000g01970.1 // VIT_205s0094g01030.1 // VIT_213s0019g00340.1 // VIT_205s0094g01020.1
GO:0090304	P	nucleic acid metabolic process	39	225	2982	20929	0.11	0.95	// VIT_216s0013g01070.1 // VIT_217s0000g01970.1 // VIT_214s0066g00610.1 // VIT_216s0013g00950.1 // VIT_206s0004g04950.1 // VIT_216s0013g01090.1 // VIT_216s0013g00990.1 // VIT_208s0032g01150.1 // VIT_207s0005g01520.1 // VIT_218s0001g10250.1 // VIT_216s0013g01064.1 // VIT_216s0013g01110.1 // VIT_210s0116g01200.1 // VIT_218s0001g02740.1 // VIT_216s0013g01120.1 // VIT_213s0156g00260.1 // VIT_207s0031…
GO:0006200	P	obsolete ATP catabolic process	5	225	236	20929	0.12	0.97	// VIT_219s0015g00060.1 // VIT_211s0016g04540.1 // VIT_219s0090g01870.1 // VIT_206s0061g00230.1 // VIT_201s0010g02440.1
GO:1901607	P	alpha-amino acid biosynthetic process	5	225	237	20929	0.12	0.98	// VIT_217s0000g01970.1 // VIT_213s0064g00465.1 // VIT_206s0009g01740.1 // VIT_218s0001g02740.1 // VIT_217s0000g00130.1
GO:0019538	P	protein metabolic process	46	225	3872	20929	0.25	1	// VIT_216s0148g00120.1 // VIT_213s0019g01980.1 // VIT_205s0077g00060.1 // VIT_216s0098g00100.1 // VIT_217s0000g01970.1 // VIT_212s0059g02150.1 // VIT_214s0066g00610.1 // VIT_206s0004g04950.1 // VIT_209s0070g00600.1 // VIT_212s0059g01400.1 // VIT_205s0077g00560.1 // VIT_208s0032g01150.1 // VIT_218s0086g00210.1 // VIT_206s0080g00150.1 // VIT_210s0003g01730.1 // VIT_219s0014g00470.1 // VIT_219s0014…
GO:0009891	P	positive regulation of biosynthetic process	6	225	317	20929	0.13	1	// VIT_206s0004g04960.1 // VIT_208s0032g01150.1 // VIT_209s0002g03940.1 // VIT_217s0000g01970.1 // VIT_214s0066g00610.1 // VIT_206s0004g04950.1
GO:0006886	P	intracellular protein transport	8	225	597	20929	0.32	1	// VIT_204s0008g06730.1 // VIT_208s0032g01150.1 // VIT_213s0019g01980.1 // VIT_217s0000g02500.1 // VIT_214s0066g00610.1 // VIT_212s0028g00565.1 // VIT_203s0017g01940.1 // VIT_217s0053g00850.1
GO:0071840	P	cellular component organization or biogenesis	20	225	2392	20929	0.91	1	// VIT_201s0026g00200.1 // VIT_207s0031g02610.1 // VIT_210s0003g05690.1 // VIT_208s0032g01150.1 // VIT_211s0016g04190.1 // VIT_211s0016g04490.1 // VIT_203s0017g02300.1 // VIT_212s0059g02150.1 // VIT_211s0016g05480.1 // VIT_217s0000g02500.1 // VIT_204s0008g06730.1 // VIT_205s0020g04800.1 // VIT_214s0066g00610.1 // VIT_213s0019g01980.1 // VIT_203s0017g01940.1 // VIT_214s0006g00180.1 // VIT_201s0150…
GO:0032259	P	methylation	5	225	517	20929	0.65	1	// VIT_201s0150g00140.1 // VIT_208s0058g00670.1 // VIT_216s0098g00850.1 // VIT_205s0049g01650.1 // VIT_203s0017g02300.1
GO:0006629	P	lipid metabolic process	16	225	1150	20929	0.18	1	// VIT_205s0049g01650.1 // VIT_201s0026g00980.1 // VIT_215s0045g00370.1 // VIT_205s0077g00060.1 // VIT_215s0046g02380.1 // VIT_206s0061g00230.1 // VIT_217s0000g04750.1 // VIT_206s0009g01740.1 // VIT_217s0000g07560.1 // VIT_214s0006g00180.1 // VIT_219s0090g00190.1 // VIT_218s0001g02440.1 // VIT_212s0035g01080.1 // VIT_214s0066g02350.1 // VIT_202s0012g00550.1 // VIT_202s0025g03440.1
GO:0043412	P	macromolecule modification	36	225	2838	20929	0.17	1	// VIT_216s0148g00120.1 // VIT_213s0019g01980.1 // VIT_216s0098g00100.1 // VIT_217s0000g01970.1 // VIT_212s0059g02150.1 // VIT_214s0066g00610.1 // VIT_206s0004g04950.1 // VIT_209s0070g00600.1 // VIT_212s0059g01400.1 // VIT_208s0032g01150.1 // VIT_210s0003g01730.1 // VIT_219s0014g00470.1 // VIT_219s0014g00810.1 // VIT_201s0127g00130.1 // VIT_206s0009g01740.1 // VIT_205s0020g03270.1 // VIT_216s0039…
GO:0000003	P	reproduction	12	225	1219	20929	0.66	1	// VIT_201s0026g00200.1 // VIT_219s0090g01420.1 // VIT_210s0003g05690.1 // VIT_213s0019g01980.1 // VIT_206s0080g01090.1 // VIT_202s0025g02510.1 // VIT_218s0086g00210.1 // VIT_201s0150g00140.1 // VIT_205s0020g03270.1 // VIT_216s0050g02350.1 // VIT_208s0007g05390.1 // VIT_214s0066g02090.1
GO:0043603	P	cellular amide metabolic process	8	225	670	20929	0.43	1	// VIT_217s0000g02920.1 // VIT_211s0016g04490.1 // VIT_213s0019g01980.1 // VIT_208s0040g03100.1 // VIT_219s0015g00550.1 // VIT_207s0141g00600.1 // VIT_218s0072g01010.1 // VIT_219s0015g02700.1
GO:0006753	P	nucleoside phosphate metabolic process	9	225	547	20929	0.14	1	// VIT_201s0011g00690.1 // VIT_201s0026g00980.1 // VIT_203s0038g00670.1 // VIT_212s0059g02150.1 // VIT_218s0001g12360.1 // VIT_218s0001g02440.1 // VIT_214s0066g02350.1 // VIT_205s0020g04390.1 // VIT_219s0015g00550.1
GO:0034637	P	cellular carbohydrate biosynthetic process	6	225	398	20929	0.26	1	// VIT_219s0015g00730.1 // VIT_217s0000g02500.1 // VIT_209s0002g05700.1 // VIT_205s0049g00010.1 // VIT_218s0001g00510.1 // VIT_218s0001g02740.1
GO:0044255	P	cellular lipid metabolic process	12	225	849	20929	0.21	1	// VIT_215s0045g00370.1 // VIT_205s0077g00060.1 // VIT_215s0046g02380.1 // VIT_206s0061g00230.1 // VIT_217s0000g04750.1 // VIT_206s0009g01740.1 // VIT_217s0000g07560.1 // VIT_219s0090g00190.1 // VIT_218s0001g02440.1 // VIT_212s0035g01080.1 // VIT_202s0012g00550.1 // VIT_202s0025g03440.1
GO:0006091	P	generation of precursor metabolites and energy	7	225	420	20929	0.17	1	// VIT_213s0019g01980.1 // VIT_203s0038g00670.1 // VIT_213s0156g00150.1 // VIT_212s0059g02150.1 // VIT_206s0009g01740.1 // VIT_218s0001g02440.1 // VIT_218s0001g02740.1
GO:0006090	P	pyruvate metabolic process	5	225	301	20929	0.23	1	// VIT_203s0038g00670.1 // VIT_218s0001g02440.1 // VIT_212s0059g02150.1 // VIT_216s0039g01070.1 // VIT_217s0000g02920.1
GO:0006520	P	cellular amino acid metabolic process	5	225	416	20929	0.47	1	// VIT_218s0001g02440.1 // VIT_213s0064g00465.1 // VIT_207s0289g00060.1 // VIT_202s0025g04550.1 // VIT_205s0094g01010.1
GO:0000271	P	polysaccharide biosynthetic process	6	225	411	20929	0.28	1	// VIT_219s0015g00730.1 // VIT_217s0000g02500.1 // VIT_209s0002g05700.1 // VIT_205s0049g00010.1 // VIT_218s0001g00510.1 // VIT_218s0001g02740.1
GO:0048523	P	negative regulation of cellular process	5	225	434	20929	0.5	1	// VIT_203s0017g01940.1 // VIT_208s0032g01150.1 // VIT_201s0150g00140.1 // VIT_207s0031g02610.1 // VIT_212s0059g01400.1
GO:0048522	P	positive regulation of cellular process	7	225	479	20929	0.26	1	// VIT_206s0004g04960.1 // VIT_207s0005g04050.1 // VIT_209s0002g03940.1 // VIT_217s0000g01970.1 // VIT_219s0014g05430.1 // VIT_206s0004g04950.1 // VIT_201s0150g00140.1
GO:0008104	P	protein localization	8	225	740	20929	0.54	1	// VIT_204s0008g06730.1 // VIT_208s0032g01150.1 // VIT_213s0019g01980.1 // VIT_217s0000g02500.1 // VIT_214s0066g00610.1 // VIT_212s0028g00565.1 // VIT_203s0017g01940.1 // VIT_217s0053g00850.1
GO:0006733	P	oxidoreduction coenzyme metabolic process	5	225	299	20929	0.22	1	// VIT_203s0038g00670.1 // VIT_218s0001g02440.1 // VIT_212s0059g02150.1 // VIT_219s0015g00550.1 // VIT_201s0127g00420.1
GO:0033036	P	macromolecule localization	9	225	887	20929	0.62	1	// VIT_204s0008g06730.1 // VIT_208s0032g01150.1 // VIT_213s0019g01980.1 // VIT_217s0000g02500.1 // VIT_214s0066g00610.1 // VIT_212s0028g00565.1 // VIT_203s0017g01940.1 // VIT_217s0053g00850.1 // VIT_202s0012g00550.1
GO:0044267	P	cellular protein metabolic process	39	225	3349	20929	0.32	1	// VIT_216s0148g00120.1 // VIT_213s0019g01980.1 // VIT_216s0098g00100.1 // VIT_217s0000g01970.1 // VIT_212s0059g02150.1 // VIT_214s0066g00610.1 // VIT_206s0004g04950.1 // VIT_209s0070g00600.1 // VIT_212s0059g01400.1 // VIT_208s0032g01150.1 // VIT_218s0086g00210.1 // VIT_210s0003g01730.1 // VIT_219s0014g00470.1 // VIT_219s0014g00810.1 // VIT_201s0127g00130.1 // VIT_206s0009g01740.1 // VIT_205s0020…
GO:0051186	P	cofactor metabolic process	7	225	618	20929	0.5	1	// VIT_203s0038g00670.1 // VIT_203s0097g00710.1 // VIT_212s0059g02150.1 // VIT_206s0009g01740.1 // VIT_219s0015g00550.1 // VIT_218s0001g02440.1 // VIT_201s0127g00420.1
GO:0050790	P	regulation of catalytic activity	6	225	331	20929	0.15	1	// VIT_216s0022g02200.1 // VIT_212s0059g01400.1 // VIT_206s0080g00150.1 // VIT_217s0000g01970.1 // VIT_207s0005g04050.1 // VIT_218s0001g02740.1
GO:0009888	P	tissue development	6	225	585	20929	0.6	1	// VIT_201s0026g00200.1 // VIT_210s0003g05690.1 // VIT_217s0000g02500.1 // VIT_213s0064g01510.1 // VIT_218s0001g02740.1 // VIT_202s0025g03440.1
GO:0046394	P	carboxylic acid biosynthetic process	7	225	481	20929	0.26	1	// VIT_218s0041g02410.1 // VIT_213s0019g01980.1 // VIT_208s0032g01150.1 // VIT_217s0000g01970.1 // VIT_213s0064g00465.1 // VIT_218s0001g02440.1 // VIT_217s0053g00850.1
GO:0006518	P	peptide metabolic process	7	225	647	20929	0.55	1	// VIT_217s0000g02920.1 // VIT_213s0019g01980.1 // VIT_211s0016g04490.1 // VIT_208s0040g03100.1 // VIT_207s0141g00600.1 // VIT_218s0072g01010.1 // VIT_219s0015g02700.1
GO:0006732	P	coenzyme metabolic process	5	225	427	20929	0.49	1	// VIT_203s0038g00670.1 // VIT_218s0001g02440.1 // VIT_212s0059g02150.1 // VIT_219s0015g00550.1 // VIT_201s0127g00420.1
GO:0051173	P	positive regulation of nitrogen compound metabolic process	5	225	294	20929	0.21	1	// VIT_217s0000g01970.1 // VIT_209s0002g03940.1 // VIT_201s0150g00140.1 // VIT_206s0004g04960.1 // VIT_206s0004g04950.1
GO:0009250	P	glucan biosynthetic process	5	225	262	20929	0.16	1	// VIT_219s0015g00730.1 // VIT_209s0002g05700.1 // VIT_205s0049g00010.1 // VIT_218s0001g00510.1 // VIT_218s0001g02740.1
GO:0009057	P	macromolecule catabolic process	5	225	513	20929	0.65	1	// VIT_206s0080g01090.1 // VIT_212s0059g02150.1 // VIT_206s0004g04950.1 // VIT_206s0004g04960.1 // VIT_208s0058g00700.1
GO:0048608	P	reproductive structure development	10	225	865	20929	0.45	1	// VIT_201s0026g00200.1 // VIT_219s0090g01420.1 // VIT_210s0003g05690.1 // VIT_213s0019g01980.1 // VIT_206s0080g01090.1 // VIT_202s0025g02510.1 // VIT_201s0150g00140.1 // VIT_216s0050g02350.1 // VIT_208s0007g05390.1 // VIT_214s0066g02090.1
GO:0033692	P	cellular polysaccharide biosynthetic process	6	225	372	20929	0.22	1	// VIT_219s0015g00730.1 // VIT_217s0000g02500.1 // VIT_209s0002g05700.1 // VIT_205s0049g00010.1 // VIT_218s0001g00510.1 // VIT_218s0001g02740.1
GO:0061458	P	reproductive system development	10	225	865	20929	0.45	1	// VIT_201s0026g00200.1 // VIT_219s0090g01420.1 // VIT_210s0003g05690.1 // VIT_213s0019g01980.1 // VIT_206s0080g01090.1 // VIT_202s0025g02510.1 // VIT_201s0150g00140.1 // VIT_216s0050g02350.1 // VIT_208s0007g05390.1 // VIT_214s0066g02090.1
GO:0034622	P	cellular macromolecular complex assembly	5	225	515	20929	0.65	1	// VIT_205s0020g04800.1 // VIT_201s0150g00140.1 // VIT_212s0059g02150.1 // VIT_218s0001g02740.1 // VIT_211s0016g05480.1
GO:0072521	P	purine-containing compound metabolic process	5	225	272	20929	0.17	1	// VIT_203s0038g00670.1 // VIT_218s0001g02440.1 // VIT_212s0059g02150.1 // VIT_219s0015g00550.1 // VIT_205s0020g04390.1
GO:0072330	P	monocarboxylic acid biosynthetic process	6	225	311	20929	0.12	1	// VIT_218s0041g02410.1 // VIT_213s0019g01980.1 // VIT_208s0032g01150.1 // VIT_217s0000g01970.1 // VIT_218s0001g02440.1 // VIT_217s0053g00850.1
GO:0045935	P	positive regulation of nucleobase-containing compound metabolic process	5	225	275	20929	0.18	1	// VIT_217s0000g01970.1 // VIT_209s0002g03940.1 // VIT_201s0150g00140.1 // VIT_206s0004g04960.1 // VIT_206s0004g04950.1
GO:0022414	P	reproductive process	12	225	1218	20929	0.66	1	// VIT_201s0026g00200.1 // VIT_219s0090g01420.1 // VIT_210s0003g05690.1 // VIT_213s0019g01980.1 // VIT_206s0080g01090.1 // VIT_202s0025g02510.1 // VIT_218s0086g00210.1 // VIT_201s0150g00140.1 // VIT_205s0020g03270.1 // VIT_216s0050g02350.1 // VIT_208s0007g05390.1 // VIT_214s0066g02090.1
GO:0008610	P	lipid biosynthetic process	11	225	697	20929	0.14	1	// VIT_205s0049g01650.1 // VIT_201s0026g00980.1 // VIT_215s0045g00370.1 // VIT_205s0077g00060.1 // VIT_206s0009g01740.1 // VIT_214s0006g00180.1 // VIT_219s0090g00190.1 // VIT_218s0001g02440.1 // VIT_212s0035g01080.1 // VIT_214s0066g02350.1 // VIT_202s0025g03440.1
GO:0006996	P	organelle organization	6	225	1394	20929	1	1	// VIT_204s0008g06730.1 // VIT_212s0059g02150.1 // VIT_203s0017g02300.1 // VIT_205s0020g04800.1 // VIT_201s0150g00140.1 // VIT_218s0001g02740.1
GO:0048869	P	cellular developmental process	5	225	600	20929	0.77	1	// VIT_203s0017g02300.1 // VIT_213s0064g01510.1 // VIT_211s0016g04490.1 // VIT_202s0025g03440.1 // VIT_210s0003g05690.1
GO:0048513	P	animal organ development	5	225	368	20929	0.36	1	// VIT_201s0127g00130.1 // VIT_203s0017g02300.1 // VIT_207s0031g01320.1 // VIT_216s0050g02350.1 // VIT_213s0019g02860.1
GO:0048519	P	negative regulation of biological process	7	225	607	20929	0.48	1	// VIT_212s0059g01400.1 // VIT_213s0019g01980.1 // VIT_208s0032g01150.1 // VIT_203s0017g01940.1 // VIT_201s0150g00140.1 // VIT_217s0053g00850.1 // VIT_207s0031g02610.1
GO:0006605	P	protein targeting	6	225	427	20929	0.31	1	// VIT_213s0019g01980.1 // VIT_208s0032g01150.1 // VIT_204s0008g06730.1 // VIT_214s0066g00610.1 // VIT_203s0017g01940.1 // VIT_217s0053g00850.1
GO:0045184	P	establishment of protein localization	8	225	709	20929	0.5	1	// VIT_204s0008g06730.1 // VIT_208s0032g01150.1 // VIT_213s0019g01980.1 // VIT_217s0000g02500.1 // VIT_214s0066g00610.1 // VIT_212s0028g00565.1 // VIT_203s0017g01940.1 // VIT_217s0053g00850.1
GO:0003006	P	developmental process involved in reproduction	10	225	1005	20929	0.64	1	// VIT_201s0026g00200.1 // VIT_219s0090g01420.1 // VIT_210s0003g05690.1 // VIT_213s0019g01980.1 // VIT_206s0080g01090.1 // VIT_202s0025g02510.1 // VIT_201s0150g00140.1 // VIT_216s0050g02350.1 // VIT_208s0007g05390.1 // VIT_214s0066g02090.1
GO:0044702	P	single organism reproductive process	10	225	1070	20929	0.72	1	// VIT_201s0026g00200.1 // VIT_219s0090g01420.1 // VIT_210s0003g05690.1 // VIT_213s0019g01980.1 // VIT_218s0086g00210.1 // VIT_202s0025g02510.1 // VIT_208s0007g05390.1 // VIT_205s0020g03270.1 // VIT_216s0050g02350.1 // VIT_214s0066g02090.1
GO:0016192	P	vesicle-mediated transport	6	225	352	20929	0.18	1	// VIT_204s0008g06730.1 // VIT_208s0032g01150.1 // VIT_206s0004g04010.1 // VIT_217s0000g02500.1 // VIT_208s0058g00670.1 // VIT_218s0001g00510.1
GO:1901566	P	organonitrogen compound biosynthetic process	13	225	1328	20929	0.68	1	// VIT_201s0011g06470.1 // VIT_211s0016g04490.1 // VIT_203s0097g00710.1 // VIT_213s0019g01980.1 // VIT_217s0000g00130.1 // VIT_217s0000g01970.1 // VIT_213s0064g00465.1 // VIT_206s0009g01740.1 // VIT_218s0001g12360.1 // VIT_207s0141g00600.1 // VIT_218s0001g02740.1 // VIT_218s0072g01010.1 // VIT_205s0020g04390.1
GO:0022607	P	cellular component assembly	5	225	717	20929	0.89	1	// VIT_205s0020g04800.1 // VIT_201s0150g00140.1 // VIT_212s0059g02150.1 // VIT_218s0001g02740.1 // VIT_211s0016g05480.1
GO:0099402	P	plant organ development	8	225	647	20929	0.4	1	// VIT_201s0026g00200.1 // VIT_211s0016g04490.1 // VIT_203s0017g02300.1 // VIT_213s0064g01510.1 // VIT_213s0019g02860.1 // VIT_201s0127g00130.1 // VIT_216s0050g02350.1 // VIT_202s0025g03440.1
GO:0046907	P	intracellular transport	8	225	682	20929	0.45	1	// VIT_204s0008g06730.1 // VIT_208s0032g01150.1 // VIT_213s0019g01980.1 // VIT_217s0000g02500.1 // VIT_214s0066g00610.1 // VIT_212s0028g00565.1 // VIT_203s0017g01940.1 // VIT_217s0053g00850.1
GO:0043933	P	macromolecular complex subunit organization	6	225	914	20929	0.93	1	// VIT_205s0020g04800.1 // VIT_211s0016g05480.1 // VIT_212s0059g02150.1 // VIT_201s0150g00140.1 // VIT_218s0072g01010.1 // VIT_218s0001g02740.1
GO:0006508	P	proteolysis	10	225	882	20929	0.48	1	// VIT_216s0022g02200.1 // VIT_205s0077g00560.1 // VIT_213s0019g01980.1 // VIT_205s0077g00060.1 // VIT_206s0080g00150.1 // VIT_212s0059g02150.1 // VIT_214s0006g00180.1 // VIT_208s0058g00700.1 // VIT_218s0001g00510.1 // VIT_201s0026g00900.1
GO:0006720	P	isoprenoid metabolic process	5	225	314	20929	0.25	1	// VIT_219s0090g00190.1 // VIT_218s0001g02440.1 // VIT_212s0035g01080.1 // VIT_206s0009g01740.1 // VIT_202s0025g03440.1
GO:0010154	P	fruit development	5	225	395	20929	0.42	1	// VIT_201s0026g00200.1 // VIT_208s0007g05390.1 // VIT_213s0019g01980.1 // VIT_202s0025g02510.1 // VIT_214s0066g02090.1
GO:0034613	P	cellular protein localization	8	225	617	20929	0.35	1	// VIT_204s0008g06730.1 // VIT_208s0032g01150.1 // VIT_213s0019g01980.1 // VIT_217s0000g02500.1 // VIT_214s0066g00610.1 // VIT_212s0028g00565.1 // VIT_203s0017g01940.1 // VIT_217s0053g00850.1
GO:0009117	P	nucleotide metabolic process	9	225	541	20929	0.13	1	// VIT_201s0011g00690.1 // VIT_201s0026g00980.1 // VIT_203s0038g00670.1 // VIT_212s0059g02150.1 // VIT_218s0001g12360.1 // VIT_218s0001g02440.1 // VIT_214s0066g02350.1 // VIT_205s0020g04390.1 // VIT_219s0015g00550.1
GO:0051649	P	establishment of localization in cell	8	225	756	20929	0.57	1	// VIT_204s0008g06730.1 // VIT_208s0032g01150.1 // VIT_213s0019g01980.1 // VIT_217s0000g02500.1 // VIT_214s0066g00610.1 // VIT_212s0028g00565.1 // VIT_203s0017g01940.1 // VIT_217s0053g00850.1
GO:0051641	P	cellular localization	8	225	800	20929	0.63	1	// VIT_204s0008g06730.1 // VIT_208s0032g01150.1 // VIT_213s0019g01980.1 // VIT_217s0000g02500.1 // VIT_214s0066g00610.1 // VIT_212s0028g00565.1 // VIT_203s0017g01940.1 // VIT_217s0053g00850.1
GO:1901657	P	glycosyl compound metabolic process	5	225	261	20929	0.15	1	// VIT_203s0038g00670.1 // VIT_218s0001g02440.1 // VIT_212s0059g02150.1 // VIT_205s0020g04390.1 // VIT_213s0019g01980.1
GO:0061024	P	membrane organization	7	225	433	20929	0.19	1	// VIT_213s0019g01980.1 // VIT_208s0032g01150.1 // VIT_214s0066g00610.1 // VIT_203s0017g01940.1 // VIT_201s0150g00140.1 // VIT_217s0053g00850.1 // VIT_218s0001g02740.1
GO:0015979	P	photosynthesis	5	225	290	20929	0.21	1	// VIT_207s0129g00240.1 // VIT_206s0009g01740.1 // VIT_212s0059g02150.1 // VIT_218s0001g02740.1 // VIT_213s0019g01980.1
GO:0010604	P	positive regulation of macromolecule metabolic process	6	225	311	20929	0.12	1	// VIT_206s0004g04960.1 // VIT_207s0005g04050.1 // VIT_209s0002g03940.1 // VIT_217s0000g01970.1 // VIT_206s0004g04950.1 // VIT_201s0150g00140.1
GO:0070727	P	cellular macromolecule localization	8	225	629	20929	0.37	1	// VIT_204s0008g06730.1 // VIT_208s0032g01150.1 // VIT_213s0019g01980.1 // VIT_217s0000g02500.1 // VIT_214s0066g00610.1 // VIT_212s0028g00565.1 // VIT_203s0017g01940.1 // VIT_217s0053g00850.1
GO:0070647	P	protein modification by small protein conjugation or removal	6	225	368	20929	0.21	1	// VIT_209s0070g00600.1 // VIT_201s0011g06140.1 // VIT_208s0058g00700.1 // VIT_210s0003g01730.1 // VIT_217s0000g07730.1 // VIT_201s0150g00140.1
GO:1901575	P	organic substance catabolic process	15	225	1079	20929	0.19	1	// VIT_206s0004g04960.1 // VIT_218s0041g02410.1 // VIT_215s0045g00370.1 // VIT_213s0019g01980.1 // VIT_203s0038g00670.1 // VIT_206s0061g00230.1 // VIT_208s0058g00700.1 // VIT_217s0000g01970.1 // VIT_206s0080g01090.1 // VIT_212s0059g02150.1 // VIT_217s0000g04750.1 // VIT_217s0000g07560.1 // VIT_206s0004g04950.1 // VIT_218s0001g02440.1 // VIT_202s0012g00550.1
GO:0016043	P	cellular component organization	18	225	2195	20929	0.91	1	// VIT_201s0026g00200.1 // VIT_207s0031g02610.1 // VIT_210s0003g05690.1 // VIT_208s0032g01150.1 // VIT_211s0016g04490.1 // VIT_203s0017g02300.1 // VIT_212s0059g02150.1 // VIT_211s0016g05480.1 // VIT_204s0008g06730.1 // VIT_205s0020g04800.1 // VIT_214s0066g00610.1 // VIT_213s0019g01980.1 // VIT_203s0017g01940.1 // VIT_214s0006g00180.1 // VIT_201s0150g00140.1 // VIT_217s0053g00850.1 // VIT_218s0072…
GO:0065003	P	macromolecular complex assembly	5	225	543	20929	0.7	1	// VIT_205s0020g04800.1 // VIT_201s0150g00140.1 // VIT_212s0059g02150.1 // VIT_218s0001g02740.1 // VIT_211s0016g05480.1
GO:0065009	P	regulation of molecular function	6	225	353	20929	0.18	1	// VIT_216s0022g02200.1 // VIT_212s0059g01400.1 // VIT_206s0080g00150.1 // VIT_217s0000g01970.1 // VIT_207s0005g04050.1 // VIT_218s0001g02740.1
GO:0044282	P	small molecule catabolic process	5	225	331	20929	0.29	1	// VIT_217s0000g01970.1 // VIT_218s0001g02440.1 // VIT_217s0000g04750.1 // VIT_206s0061g00230.1 // VIT_202s0012g00550.1
GO:0009791	P	post-embryonic development	13	225	1074	20929	0.37	1	// VIT_201s0026g00200.1 // VIT_219s0090g01420.1 // VIT_210s0003g05690.1 // VIT_208s0007g05390.1 // VIT_213s0019g01980.1 // VIT_206s0080g01090.1 // VIT_202s0025g02510.1 // VIT_208s0058g00300.1 // VIT_202s0012g00550.1 // VIT_201s0150g00140.1 // VIT_216s0050g02350.1 // VIT_218s0001g02740.1 // VIT_214s0066g02090.1
GO:0009653	P	anatomical structure morphogenesis	10	225	792	20929	0.35	1	// VIT_211s0016g04490.1 // VIT_210s0003g05690.1 // VIT_205s0094g01010.1 // VIT_205s0094g01030.1 // VIT_213s0064g01510.1 // VIT_205s0094g01020.1 // VIT_203s0017g02300.1 // VIT_216s0050g02350.1 // VIT_218s0001g02740.1 // VIT_202s0025g03440.1
GO:0055085	P	transmembrane transport	13	225	862	20929	0.14	1	// VIT_206s0004g05090.1 // VIT_219s0015g00060.1 // VIT_219s0085g00650.1 // VIT_204s0008g06730.1 // VIT_219s0090g01870.1 // VIT_206s0004g06940.1 // VIT_201s0010g02440.1 // VIT_202s0025g02510.1 // VIT_218s0001g07320.1 // VIT_211s0016g04540.1 // VIT_217s0053g00850.1 // VIT_205s0020g04390.1 // VIT_201s0011g06560.1
GO:0055086	P	nucleobase-containing small molecule metabolic process	9	225	583	20929	0.18	1	// VIT_201s0011g00690.1 // VIT_201s0026g00980.1 // VIT_203s0038g00670.1 // VIT_212s0059g02150.1 // VIT_218s0001g12360.1 // VIT_218s0001g02440.1 // VIT_214s0066g02350.1 // VIT_205s0020g04390.1 // VIT_219s0015g00550.1
GO:0031325	P	positive regulation of cellular metabolic process	6	225	320	20929	0.14	1	// VIT_206s0004g04960.1 // VIT_207s0005g04050.1 // VIT_209s0002g03940.1 // VIT_217s0000g01970.1 // VIT_206s0004g04950.1 // VIT_201s0150g00140.1
GO:0071822	P	protein complex subunit organization	5	225	530	20929	0.68	1	// VIT_212s0059g02150.1 // VIT_205s0020g04800.1 // VIT_218s0072g01010.1 // VIT_218s0001g02740.1 // VIT_211s0016g05480.1
GO:0071554	P	cell wall organization or biogenesis	6	225	579	20929	0.59	1	// VIT_201s0026g00200.1 // VIT_213s0019g01980.1 // VIT_211s0016g04190.1 // VIT_217s0000g02500.1 // VIT_218s0122g00230.1 // VIT_214s0006g00180.1
GO:0044265	P	cellular macromolecule catabolic process	5	225	358	20929	0.34	1	// VIT_206s0080g01090.1 // VIT_212s0059g02150.1 // VIT_206s0004g04950.1 // VIT_206s0004g04960.1 // VIT_208s0058g00700.1
GO:0044085	P	cellular component biogenesis	7	225	1036	20929	0.93	1	// VIT_211s0016g04190.1 // VIT_212s0059g02150.1 // VIT_211s0016g05480.1 // VIT_217s0000g02500.1 // VIT_205s0020g04800.1 // VIT_201s0150g00140.1 // VIT_218s0001g02740.1
GO:0015031	P	protein transport	8	225	705	20929	0.49	1	// VIT_204s0008g06730.1 // VIT_208s0032g01150.1 // VIT_213s0019g01980.1 // VIT_217s0000g02500.1 // VIT_214s0066g00610.1 // VIT_212s0028g00565.1 // VIT_203s0017g01940.1 // VIT_217s0053g00850.1
GO:0016628	F	oxidoreductase activity, acting on the CH-CH group of donors, NAD or NADP as acceptor	13	225	26	20929	1e-16	4.9e-14	// VIT_212s0057g00750.1 // VIT_219s0015g00060.1 // VIT_207s0005g04050.1 // VIT_204s0023g01100.1 // VIT_211s0016g04190.1 // VIT_206s0004g06940.1 // VIT_211s0016g05480.1 // VIT_218s0001g11830.1 // VIT_201s0010g02440.1 // VIT_213s0064g00465.1 // VIT_219s0014g00470.1 // VIT_206s0009g01740.1 // VIT_202s0012g00550.1
GO:0016627	F	oxidoreductase activity, acting on the CH-CH group of donors	14	225	64	20929	8.9e-14	2.2e-11	// VIT_212s0057g00750.1 // VIT_219s0015g00060.1 // VIT_207s0005g04050.1 // VIT_204s0023g01100.1 // VIT_211s0016g04190.1 // VIT_206s0004g06940.1 // VIT_211s0016g05480.1 // VIT_218s0001g11830.1 // VIT_201s0010g02440.1 // VIT_213s0064g00465.1 // VIT_219s0014g00470.1 // VIT_206s0009g01740.1 // VIT_212s0035g01080.1 // VIT_202s0012g00550.1
GO:0004713	F	protein tyrosine kinase activity	17	225	134	20929	5.4e-13	8.7e-11	// VIT_217s0000g03340.1 // VIT_203s0038g02400.1 // VIT_207s0005g04050.1 // VIT_216s0148g00120.1 // VIT_212s0059g00210.1 // VIT_204s0023g02610.1 // VIT_215s0021g02470.1 // VIT_217s0000g01970.1 // VIT_218s0086g00210.1 // VIT_205s0049g01200.1 // VIT_219s0014g00470.1 // VIT_218s0122g00230.1 // VIT_219s0014g00810.1 // VIT_214s0083g01220.1 // VIT_212s0028g01860.1 // VIT_201s0127g00130.1 // VIT_205s0020…
GO:0035251	F	UDP-glucosyltransferase activity	12	225	119	20929	1.6e-08	2e-06	// VIT_219s0015g00730.1 // VIT_217s0000g04750.1 // VIT_207s0289g00060.1 // VIT_212s0055g00160.1 // VIT_217s0000g07030.1 // VIT_205s0094g01010.1 // VIT_205s0094g01030.1 // VIT_208s0040g01520.1 // VIT_213s0019g02860.1 // VIT_205s0049g00010.1 // VIT_205s0094g01020.1 // VIT_203s0017g01990.1
GO:0046527	F	glucosyltransferase activity	12	225	124	20929	2.5e-08	2.4e-06	// VIT_219s0015g00730.1 // VIT_217s0000g04750.1 // VIT_207s0289g00060.1 // VIT_212s0055g00160.1 // VIT_217s0000g07030.1 // VIT_205s0094g01010.1 // VIT_205s0094g01030.1 // VIT_208s0040g01520.1 // VIT_213s0019g02860.1 // VIT_205s0049g00010.1 // VIT_205s0094g01020.1 // VIT_203s0017g01990.1
GO:0008194	F	UDP-glycosyltransferase activity	14	225	212	20929	1.5e-07	1.2e-05	// VIT_219s0015g00730.1 // VIT_217s0000g04750.1 // VIT_207s0289g00060.1 // VIT_201s0026g00980.1 // VIT_212s0055g00160.1 // VIT_217s0000g07030.1 // VIT_205s0094g01010.1 // VIT_205s0094g01030.1 // VIT_208s0040g01520.1 // VIT_213s0019g02860.1 // VIT_205s0049g00010.1 // VIT_205s0094g01020.1 // VIT_203s0017g01990.1 // VIT_214s0066g02350.1
GO:0016740	F	transferase activity	66	225	3670	20929	1.1e-05	0.00075	// VIT_201s0026g00880.1 // VIT_203s0038g02400.1 // VIT_207s0289g00060.1 // VIT_201s0026g00980.1 // VIT_212s0059g00210.1 // VIT_206s0004g06910.1 // VIT_216s0098g00100.1 // VIT_205s0094g01010.1 // VIT_217s0000g01970.1 // VIT_211s0052g01250.1 // VIT_214s0066g00610.1 // VIT_203s0017g02300.1 // VIT_213s0019g02860.1 // VIT_205s0020g03710.1 // VIT_205s0049g01650.1 // VIT_209s0070g00600.1 // VIT_201s0011…
GO:0016758	F	transferase activity, transferring hexosyl groups	19	225	581	20929	2.4e-05	0.0015	// VIT_219s0015g00730.1 // VIT_201s0026g00200.1 // VIT_207s0289g00060.1 // VIT_201s0026g00980.1 // VIT_212s0055g00160.1 // VIT_217s0000g07030.1 // VIT_205s0094g01010.1 // VIT_202s0154g00090.1 // VIT_205s0062g00250.1 // VIT_211s0052g01250.1 // VIT_208s0040g01520.1 // VIT_213s0019g02860.1 // VIT_205s0049g00010.1 // VIT_205s0094g01030.1 // VIT_217s0000g04750.1 // VIT_205s0094g01020.1 // VIT_203s0017…
GO:0016757	F	transferase activity, transferring glycosyl groups	20	225	656	20929	3.9e-05	0.0021	// VIT_219s0015g00730.1 // VIT_201s0026g00200.1 // VIT_207s0289g00060.1 // VIT_201s0026g00980.1 // VIT_212s0055g00160.1 // VIT_217s0000g07030.1 // VIT_205s0094g01010.1 // VIT_202s0154g00090.1 // VIT_205s0062g00250.1 // VIT_211s0052g01250.1 // VIT_208s0040g01520.1 // VIT_213s0019g02860.1 // VIT_205s0049g00010.1 // VIT_205s0094g01030.1 // VIT_213s0064g01510.1 // VIT_217s0000g04750.1 // VIT_205s0094…
GO:0001071	F	nucleic acid binding transcription factor activity	21	225	821	20929	0.00027	0.012	// VIT_216s0013g01050.1 // VIT_216s0013g00990.1 // VIT_213s0156g00260.1 // VIT_207s0031g01320.1 // VIT_216s0013g01120.1 // VIT_216s0013g01070.1 // VIT_202s0025g03170.1 // VIT_216s0013g00970.1 // VIT_216s0013g01064.1 // VIT_213s0067g01960.1 // VIT_216s0013g01110.1 // VIT_204s0008g05760.1 // VIT_207s0005g00820.1 // VIT_210s0116g01200.1 // VIT_212s0028g03270.1 // VIT_216s0013g00950.1 // VIT_210s0003…
GO:0003700	F	transcription factor activity, sequence-specific DNA binding	21	225	821	20929	0.00027	0.012	// VIT_216s0013g01050.1 // VIT_216s0013g00990.1 // VIT_213s0156g00260.1 // VIT_207s0031g01320.1 // VIT_216s0013g01120.1 // VIT_216s0013g01070.1 // VIT_202s0025g03170.1 // VIT_216s0013g00970.1 // VIT_216s0013g01064.1 // VIT_213s0067g01960.1 // VIT_216s0013g01110.1 // VIT_204s0008g05760.1 // VIT_207s0005g00820.1 // VIT_210s0116g01200.1 // VIT_212s0028g03270.1 // VIT_216s0013g00950.1 // VIT_210s0003…
GO:0016491	F	oxidoreductase activity	37	225	1916	20929	0.0004	0.016	// VIT_202s0087g00930.1 // VIT_201s0011g00690.1 // VIT_201s0011g06470.1 // VIT_204s0023g01100.1 // VIT_215s0046g02380.1 // VIT_218s0001g11830.1 // VIT_205s0077g02180.1 // VIT_213s0019g00340.1 // VIT_219s0090g00190.1 // VIT_218s0001g02440.1 // VIT_203s0017g02300.1 // VIT_202s0025g03440.1 // VIT_219s0015g00060.1 // VIT_218s0041g02410.1 // VIT_202s0025g04550.1 // VIT_218s0041g02060.1 // VIT_213s0064…
GO:0015399	F	primary active transmembrane transporter activity	9	225	216	20929	0.00071	0.025	// VIT_212s0057g00750.1 // VIT_219s0015g00060.1 // VIT_204s0008g06730.1 // VIT_213s0019g01980.1 // VIT_219s0090g01870.1 // VIT_206s0061g00230.1 // VIT_201s0010g02440.1 // VIT_211s0016g04540.1 // VIT_205s0020g04390.1
GO:0015405	F	P-P-bond-hydrolysis-driven transmembrane transporter activity	9	225	216	20929	0.00071	0.025	// VIT_212s0057g00750.1 // VIT_219s0015g00060.1 // VIT_204s0008g06730.1 // VIT_213s0019g01980.1 // VIT_219s0090g01870.1 // VIT_206s0061g00230.1 // VIT_201s0010g02440.1 // VIT_211s0016g04540.1 // VIT_205s0020g04390.1
GO:0042626	F	ATPase activity, coupled to transmembrane movement of substances	8	225	181	20929	0.00097	0.032	// VIT_212s0057g00750.1 // VIT_219s0015g00060.1 // VIT_213s0019g01980.1 // VIT_219s0090g01870.1 // VIT_206s0061g00230.1 // VIT_201s0010g02440.1 // VIT_211s0016g04540.1 // VIT_205s0020g04390.1
GO:0003824	F	catalytic activity	128	225	9716	20929	0.0011	0.034	// VIT_202s0087g00930.1 // VIT_205s0077g00060.1 // VIT_206s0004g06910.1 // VIT_215s0046g02380.1 // VIT_219s0090g01870.1 // VIT_213s0019g00340.1 // VIT_214s0066g00610.1 // VIT_205s0020g03710.1 // VIT_219s0015g00060.1 // VIT_212s0035g01080.1 // VIT_214s0066g02060.1 // VIT_206s0080g00150.1 // VIT_210s0003g01730.1 // VIT_218s0001g11490.1 // VIT_208s0058g00670.1 // VIT_205s0020g03270.1 // VIT_214s0066…
GO:0043492	F	ATPase activity, coupled to movement of substances	8	225	189	20929	0.0013	0.036	// VIT_212s0057g00750.1 // VIT_219s0015g00060.1 // VIT_213s0019g01980.1 // VIT_219s0090g01870.1 // VIT_206s0061g00230.1 // VIT_201s0010g02440.1 // VIT_211s0016g04540.1 // VIT_205s0020g04390.1
GO:0016820	F	hydrolase activity, acting on acid anhydrides, catalyzing transmembrane movement of substances	8	225	193	20929	0.0014	0.039	// VIT_212s0057g00750.1 // VIT_219s0015g00060.1 // VIT_213s0019g01980.1 // VIT_219s0090g01870.1 // VIT_206s0061g00230.1 // VIT_201s0010g02440.1 // VIT_211s0016g04540.1 // VIT_205s0020g04390.1
GO:0022891	F	substrate-specific transmembrane transporter activity	16	225	670	20929	0.0029	0.073	// VIT_212s0057g00750.1 // VIT_219s0015g00060.1 // VIT_210s0003g02840.1 // VIT_206s0004g05090.1 // VIT_219s0085g00650.1 // VIT_204s0008g06730.1 // VIT_219s0090g01870.1 // VIT_206s0061g00230.1 // VIT_206s0004g06940.1 // VIT_213s0019g01980.1 // VIT_218s0001g07320.1 // VIT_211s0016g04540.1 // VIT_201s0011g06560.1 // VIT_217s0053g00850.1 // VIT_205s0020g04390.1 // VIT_214s0066g02090.1
GO:0022892	F	substrate-specific transporter activity	17	225	751	20929	0.0036	0.088	// VIT_212s0057g00750.1 // VIT_219s0015g00060.1 // VIT_210s0003g02840.1 // VIT_206s0004g05090.1 // VIT_219s0085g00650.1 // VIT_204s0008g06730.1 // VIT_219s0090g01870.1 // VIT_206s0061g00230.1 // VIT_206s0004g06940.1 // VIT_202s0025g02510.1 // VIT_213s0019g01980.1 // VIT_218s0001g07320.1 // VIT_211s0016g04540.1 // VIT_201s0011g06560.1 // VIT_217s0053g00850.1 // VIT_205s0020g04390.1 // VIT_214s0066…
GO:0042802	F	identical protein binding	7	225	182	20929	0.0042	0.097	// VIT_206s0004g00590.1 // VIT_216s0022g02200.1 // VIT_206s0080g00150.1 // VIT_208s0040g01520.1 // VIT_212s0028g00565.1 // VIT_218s0001g12360.1 // VIT_203s0017g02300.1
GO:0042625	F	ATPase coupled ion transmembrane transporter activity	5	225	100	20929	0.0053	0.12	// VIT_212s0057g00750.1 // VIT_211s0016g04540.1 // VIT_206s0061g00230.1 // VIT_205s0020g04390.1 // VIT_213s0019g01980.1
GO:0022853	F	active ion transmembrane transporter activity	5	225	102	20929	0.0058	0.12	// VIT_212s0057g00750.1 // VIT_211s0016g04540.1 // VIT_206s0061g00230.1 // VIT_205s0020g04390.1 // VIT_213s0019g01980.1
GO:0016614	F	oxidoreductase activity, acting on CH-OH group of donors	7	225	202	20929	0.0072	0.15	// VIT_218s0041g02410.1 // VIT_201s0011g00690.1 // VIT_202s0025g04550.1 // VIT_201s0011g06470.1 // VIT_218s0122g00620.1 // VIT_218s0001g00380.1 // VIT_203s0017g02300.1
GO:0043565	F	sequence-specific DNA binding	9	225	331	20929	0.011	0.21	// VIT_213s0156g00260.1 // VIT_207s0031g01320.1 // VIT_209s0002g03940.1 // VIT_207s0005g01520.1 // VIT_210s0003g01600.1 // VIT_204s0008g05760.1 // VIT_210s0116g01200.1 // VIT_201s0150g00140.1 // VIT_204s0023g00470.1
GO:0022857	F	transmembrane transporter activity	18	225	914	20929	0.011	0.21	// VIT_212s0057g00750.1 // VIT_219s0015g00060.1 // VIT_210s0003g02840.1 // VIT_206s0004g05090.1 // VIT_219s0085g00650.1 // VIT_204s0008g06730.1 // VIT_219s0090g01870.1 // VIT_206s0061g00230.1 // VIT_206s0004g06940.1 // VIT_201s0010g02440.1 // VIT_202s0025g02510.1 // VIT_213s0019g01980.1 // VIT_218s0001g07320.1 // VIT_211s0016g04540.1 // VIT_201s0011g06560.1 // VIT_217s0053g00850.1 // VIT_205s0020…
GO:0003677	F	DNA binding	28	225	1652	20929	0.012	0.22	// VIT_216s0013g01070.1 // VIT_205s0020g04800.1 // VIT_216s0013g00950.1 // VIT_216s0013g01090.1 // VIT_216s0050g02350.1 // VIT_216s0013g00990.1 // VIT_207s0005g01520.1 // VIT_218s0001g10250.1 // VIT_216s0013g01064.1 // VIT_216s0013g01110.1 // VIT_210s0116g01200.1 // VIT_216s0013g01120.1 // VIT_213s0156g00260.1 // VIT_207s0031g01320.1 // VIT_210s0003g01600.1 // VIT_209s0002g03940.1 // VIT_204s0023…
GO:0030246	F	carbohydrate binding	7	225	227	20929	0.013	0.22	// VIT_217s0000g03340.1 // VIT_208s0058g00300.1 // VIT_218s0001g08770.1 // VIT_218s0086g00210.1 // VIT_204s0023g03650.1 // VIT_216s0148g00120.1 // VIT_207s0005g02110.1
GO:0004842	F	ubiquitin-protein transferase activity	6	225	183	20929	0.016	0.26	// VIT_209s0070g00600.1 // VIT_201s0011g06140.1 // VIT_208s0058g00700.1 // VIT_210s0003g01730.1 // VIT_217s0000g07730.1 // VIT_201s0150g00140.1
GO:0016301	F	kinase activity	27	225	1613	20929	0.016	0.26	// VIT_201s0026g00880.1 // VIT_216s0148g00120.1 // VIT_212s0059g00210.1 // VIT_206s0004g06910.1 // VIT_216s0098g00100.1 // VIT_217s0000g01970.1 // VIT_214s0066g00610.1 // VIT_219s0014g00470.1 // VIT_219s0014g00810.1 // VIT_201s0127g00130.1 // VIT_205s0020g03270.1 // VIT_216s0039g01070.1 // VIT_212s0057g00750.1 // VIT_217s0000g03340.1 // VIT_215s0021g02470.1 // VIT_218s0086g00210.1 // VIT_214s0083…
GO:0019787	F	ubiquitin-like protein transferase activity	6	225	192	20929	0.019	0.31	// VIT_209s0070g00600.1 // VIT_201s0011g06140.1 // VIT_208s0058g00700.1 // VIT_210s0003g01730.1 // VIT_217s0000g07730.1 // VIT_201s0150g00140.1
GO:0004871	F	signal transducer activity	6	225	194	20929	0.02	0.31	// VIT_207s0005g04050.1 // VIT_217s0000g01970.1 // VIT_209s0002g05700.1 // VIT_218s0122g00230.1 // VIT_208s0007g05390.1 // VIT_205s0049g00090.1
GO:0022804	F	active transmembrane transporter activity	10	225	436	20929	0.022	0.32	// VIT_212s0057g00750.1 // VIT_219s0015g00060.1 // VIT_204s0008g06730.1 // VIT_213s0019g01980.1 // VIT_219s0090g01870.1 // VIT_206s0061g00230.1 // VIT_201s0010g02440.1 // VIT_211s0016g04540.1 // VIT_205s0020g04390.1 // VIT_214s0066g02090.1
GO:0004672	F	protein kinase activity	23	225	1408	20929	0.032	0.45	// VIT_201s0026g00880.1 // VIT_214s0083g01220.1 // VIT_212s0059g00210.1 // VIT_216s0098g00100.1 // VIT_217s0000g01970.1 // VIT_214s0066g00610.1 // VIT_219s0014g00470.1 // VIT_219s0014g00810.1 // VIT_201s0127g00130.1 // VIT_205s0020g03270.1 // VIT_216s0039g01070.1 // VIT_217s0000g03340.1 // VIT_215s0021g02470.1 // VIT_218s0086g00210.1 // VIT_216s0148g00120.1 // VIT_208s0058g00300.1 // VIT_207s0005…
GO:0005215	F	transporter activity	20	225	1197	20929	0.036	0.48	// VIT_212s0057g00750.1 // VIT_219s0015g00060.1 // VIT_210s0003g02840.1 // VIT_206s0004g05090.1 // VIT_219s0085g00650.1 // VIT_204s0008g06730.1 // VIT_219s0090g01870.1 // VIT_218s0041g00600.1 // VIT_206s0004g06940.1 // VIT_206s0061g00230.1 // VIT_201s0010g02440.1 // VIT_202s0025g02510.1 // VIT_213s0019g01980.1 // VIT_217s0000g00130.1 // VIT_218s0001g07320.1 // VIT_211s0016g04540.1 // VIT_201s0011…
GO:1901363	F	heterocyclic compound binding	85	225	6679	20929	0.037	0.48	// VIT_201s0026g00880.1 // VIT_203s0038g02400.1 // VIT_201s0011g00690.1 // VIT_216s0148g00120.1 // VIT_218s0166g00090.1 // VIT_206s0004g06910.1 // VIT_216s0013g01070.1 // VIT_219s0090g01870.1 // VIT_205s0049g00090.1 // VIT_206s0061g00230.1 // VIT_207s0005g00820.1 // VIT_203s0063g01690.1 // VIT_205s0020g04800.1 // VIT_214s0066g00610.1 // VIT_216s0013g00950.1 // VIT_219s0090g00190.1 // VIT_216s0013…
GO:0097159	F	organic cyclic compound binding	85	225	6683	20929	0.037	0.48	// VIT_201s0026g00880.1 // VIT_203s0038g02400.1 // VIT_201s0011g00690.1 // VIT_216s0148g00120.1 // VIT_218s0166g00090.1 // VIT_206s0004g06910.1 // VIT_216s0013g01070.1 // VIT_219s0090g01870.1 // VIT_205s0049g00090.1 // VIT_206s0061g00230.1 // VIT_207s0005g00820.1 // VIT_203s0063g01690.1 // VIT_205s0020g04800.1 // VIT_214s0066g00610.1 // VIT_216s0013g00950.1 // VIT_219s0090g00190.1 // VIT_216s0013…
GO:0016829	F	lyase activity	9	225	412	20929	0.037	0.48	// VIT_206s0004g00590.1 // VIT_202s0025g04550.1 // VIT_217s0000g02920.1 // VIT_203s0038g00670.1 // VIT_216s0039g01070.1 // VIT_202s0033g00850.1 // VIT_212s0059g02150.1 // VIT_213s0064g00465.1 // VIT_201s0127g00420.1
GO:0005509	F	calcium ion binding	7	225	292	20929	0.041	0.5	// VIT_219s0090g01420.1 // VIT_204s0023g01100.1 // VIT_218s0001g11830.1 // VIT_212s0134g00240.1 // VIT_214s0108g01000.1 // VIT_201s0127g00130.1 // VIT_219s0014g04650.1
GO:0042623	F	ATPase activity, coupled	8	225	354	20929	0.04	0.5	// VIT_212s0057g00750.1 // VIT_219s0015g00060.1 // VIT_213s0019g01980.1 // VIT_219s0090g01870.1 // VIT_206s0061g00230.1 // VIT_201s0010g02440.1 // VIT_211s0016g04540.1 // VIT_205s0020g04390.1
GO:0016616	F	oxidoreductase activity, acting on the CH-OH group of donors, NAD or NADP as acceptor	5	225	177	20929	0.045	0.54	// VIT_218s0001g00380.1 // VIT_201s0011g00690.1 // VIT_203s0017g02300.1 // VIT_201s0011g06470.1 // VIT_218s0122g00620.1
GO:0016773	F	phosphotransferase activity, alcohol group as acceptor	24	225	1572	20929	0.054	0.63	// VIT_201s0026g00880.1 // VIT_214s0083g01220.1 // VIT_212s0059g00210.1 // VIT_206s0004g06910.1 // VIT_216s0098g00100.1 // VIT_217s0000g01970.1 // VIT_214s0066g00610.1 // VIT_219s0014g00470.1 // VIT_219s0014g00810.1 // VIT_201s0127g00130.1 // VIT_205s0020g03270.1 // VIT_216s0039g01070.1 // VIT_217s0000g03340.1 // VIT_215s0021g02470.1 // VIT_218s0086g00210.1 // VIT_216s0148g00120.1 // VIT_208s0058…
GO:0015075	F	ion transmembrane transporter activity	10	225	521	20929	0.058	0.66	// VIT_212s0057g00750.1 // VIT_206s0004g05090.1 // VIT_213s0019g01980.1 // VIT_219s0085g00650.1 // VIT_206s0061g00230.1 // VIT_206s0004g06940.1 // VIT_211s0016g04540.1 // VIT_217s0053g00850.1 // VIT_205s0020g04390.1 // VIT_201s0011g06560.1
GO:0004175	F	endopeptidase activity	7	225	326	20929	0.066	0.72	// VIT_218s0001g00510.1 // VIT_216s0022g02200.1 // VIT_213s0019g01980.1 // VIT_205s0077g00060.1 // VIT_206s0080g00150.1 // VIT_214s0006g00180.1 // VIT_201s0026g00900.1
GO:0004674	F	protein serine/threonine kinase activity	17	225	1056	20929	0.066	0.72	// VIT_201s0026g00880.1 // VIT_217s0000g03340.1 // VIT_208s0058g00300.1 // VIT_207s0005g04050.1 // VIT_216s0148g00120.1 // VIT_203s0038g02400.1 // VIT_219s0014g00470.1 // VIT_216s0098g00100.1 // VIT_205s0049g01200.1 // VIT_217s0000g01970.1 // VIT_218s0086g00210.1 // VIT_214s0066g00610.1 // VIT_219s0014g00810.1 // VIT_214s0083g01220.1 // VIT_212s0028g01860.1 // VIT_201s0127g00130.1 // VIT_205s0020…
GO:0016772	F	transferase activity, transferring phosphorus-containing groups	27	225	1890	20929	0.081	0.85	// VIT_201s0026g00880.1 // VIT_216s0148g00120.1 // VIT_212s0059g00210.1 // VIT_206s0004g06910.1 // VIT_216s0098g00100.1 // VIT_217s0000g01970.1 // VIT_214s0066g00610.1 // VIT_219s0014g00470.1 // VIT_219s0014g00810.1 // VIT_201s0127g00130.1 // VIT_205s0020g03270.1 // VIT_216s0039g01070.1 // VIT_212s0057g00750.1 // VIT_217s0000g03340.1 // VIT_215s0021g02470.1 // VIT_218s0086g00210.1 // VIT_214s0083…
GO:0016462	F	pyrophosphatase activity	16	225	1010	20929	0.082	0.85	// VIT_212s0057g00750.1 // VIT_219s0015g00060.1 // VIT_201s0010g02440.1 // VIT_213s0019g01980.1 // VIT_219s0090g01870.1 // VIT_205s0020g04390.1 // VIT_214s0066g02060.1 // VIT_206s0061g00230.1 // VIT_217s0000g02500.1 // VIT_207s0197g00240.1 // VIT_213s0067g01960.1 // VIT_218s0001g12360.1 // VIT_211s0016g04540.1 // VIT_219s0015g00550.1 // VIT_217s0000g02050.1 // VIT_214s0066g02090.1
GO:0016818	F	hydrolase activity, acting on acid anhydrides, in phosphorus-containing anhydrides	16	225	1024	20929	0.089	0.91	// VIT_212s0057g00750.1 // VIT_219s0015g00060.1 // VIT_201s0010g02440.1 // VIT_213s0019g01980.1 // VIT_219s0090g01870.1 // VIT_205s0020g04390.1 // VIT_214s0066g02060.1 // VIT_206s0061g00230.1 // VIT_217s0000g02500.1 // VIT_207s0197g00240.1 // VIT_213s0067g01960.1 // VIT_218s0001g12360.1 // VIT_211s0016g04540.1 // VIT_219s0015g00550.1 // VIT_217s0000g02050.1 // VIT_214s0066g02090.1
GO:0016787	F	hydrolase activity	42	225	3196	20929	0.097	0.96	// VIT_212s0059g00210.1 // VIT_205s0077g00060.1 // VIT_219s0090g01870.1 // VIT_211s0052g01250.1 // VIT_206s0004g04950.1 // VIT_219s0015g00060.1 // VIT_217s0000g02050.1 // VIT_207s0197g00240.1 // VIT_213s0019g01980.1 // VIT_214s0066g02060.1 // VIT_206s0080g00150.1 // VIT_217s0000g07560.1 // VIT_201s0127g00130.1 // VIT_214s0006g00180.1 // VIT_214s0066g02090.1 // VIT_212s0057g00750.1 // VIT_206s0004…
GO:0016817	F	hydrolase activity, acting on acid anhydrides	16	225	1042	20929	0.1	0.98	// VIT_212s0057g00750.1 // VIT_219s0015g00060.1 // VIT_201s0010g02440.1 // VIT_213s0019g01980.1 // VIT_219s0090g01870.1 // VIT_205s0020g04390.1 // VIT_214s0066g02060.1 // VIT_206s0061g00230.1 // VIT_217s0000g02500.1 // VIT_207s0197g00240.1 // VIT_213s0067g01960.1 // VIT_218s0001g12360.1 // VIT_211s0016g04540.1 // VIT_219s0015g00550.1 // VIT_217s0000g02050.1 // VIT_214s0066g02090.1
GO:0016887	F	ATPase activity	9	225	511	20929	0.1	1	// VIT_212s0057g00750.1 // VIT_219s0015g00060.1 // VIT_213s0019g01980.1 // VIT_219s0090g01870.1 // VIT_206s0061g00230.1 // VIT_201s0010g02440.1 // VIT_211s0016g04540.1 // VIT_205s0020g04390.1 // VIT_214s0066g02090.1
GO:0000166	F	nucleotide binding	47	225	3903	20929	0.22	1	// VIT_201s0026g00880.1 // VIT_203s0038g02400.1 // VIT_201s0011g00690.1 // VIT_216s0148g00120.1 // VIT_206s0004g06910.1 // VIT_216s0098g00100.1 // VIT_219s0090g01870.1 // VIT_205s0049g00090.1 // VIT_217s0000g01970.1 // VIT_212s0059g02150.1 // VIT_214s0066g00610.1 // VIT_215s0046g02825.1 // VIT_219s0015g00060.1 // VIT_218s0041g02410.1 // VIT_201s0150g00140.1 // VIT_202s0025g04550.1 // VIT_218s0041…
GO:0017171	F	serine hydrolase activity	5	225	238	20929	0.12	1	// VIT_205s0077g00060.1 // VIT_216s0022g02200.1 // VIT_218s0001g00510.1 // VIT_205s0077g00560.1 // VIT_206s0080g00150.1
GO:0005488	F	binding	137	225	12132	20929	0.21	1	// VIT_202s0087g00930.1 // VIT_205s0077g00060.1 // VIT_206s0004g06910.1 // VIT_216s0013g01070.1 // VIT_219s0090g01870.1 // VIT_214s0066g00610.1 // VIT_212s0028g00565.1 // VIT_216s0013g00950.1 // VIT_216s0050g02350.1 // VIT_219s0015g00060.1 // VIT_214s0066g02060.1 // VIT_206s0080g00150.1 // VIT_210s0003g01730.1 // VIT_210s0116g01200.1 // VIT_217s0000g00940.1 // VIT_205s0020g03270.1 // VIT_215s0046…
GO:0017076	F	purine nucleotide binding	35	225	3164	20929	0.46	1	// VIT_216s0148g00120.1 // VIT_206s0004g06910.1 // VIT_216s0098g00100.1 // VIT_219s0090g01870.1 // VIT_217s0000g01970.1 // VIT_212s0059g02150.1 // VIT_214s0066g00610.1 // VIT_215s0046g02825.1 // VIT_219s0015g00060.1 // VIT_203s0038g02400.1 // VIT_201s0010g02440.1 // VIT_214s0066g02060.1 // VIT_219s0014g00470.1 // VIT_219s0014g00810.1 // VIT_201s0127g00130.1 // VIT_205s0020g03270.1 // VIT_216s0039…
GO:0016788	F	hydrolase activity, acting on ester bonds	7	225	758	20929	0.71	1	// VIT_212s0059g01400.1 // VIT_215s0045g00370.1 // VIT_206s0080g01090.1 // VIT_217s0000g07560.1 // VIT_201s0127g00130.1 // VIT_202s0012g00550.1 // VIT_207s0005g02110.1
GO:0032559	F	adenyl ribonucleotide binding	34	225	2859	20929	0.29	1	// VIT_216s0148g00120.1 // VIT_206s0004g06910.1 // VIT_216s0098g00100.1 // VIT_219s0090g01870.1 // VIT_217s0000g01970.1 // VIT_212s0059g02150.1 // VIT_214s0066g00610.1 // VIT_215s0046g02825.1 // VIT_219s0015g00060.1 // VIT_203s0038g02400.1 // VIT_201s0010g02440.1 // VIT_214s0066g02060.1 // VIT_219s0014g00470.1 // VIT_219s0014g00810.1 // VIT_201s0127g00130.1 // VIT_205s0020g03270.1 // VIT_216s0039…
GO:0032555	F	purine ribonucleotide binding	35	225	3127	20929	0.43	1	// VIT_216s0148g00120.1 // VIT_206s0004g06910.1 // VIT_216s0098g00100.1 // VIT_219s0090g01870.1 // VIT_217s0000g01970.1 // VIT_212s0059g02150.1 // VIT_214s0066g00610.1 // VIT_215s0046g02825.1 // VIT_219s0015g00060.1 // VIT_203s0038g02400.1 // VIT_201s0010g02440.1 // VIT_214s0066g02060.1 // VIT_219s0014g00470.1 // VIT_219s0014g00810.1 // VIT_201s0127g00130.1 // VIT_205s0020g03270.1 // VIT_216s0039…
GO:0032550	F	purine ribonucleoside binding	35	225	3126	20929	0.43	1	// VIT_216s0148g00120.1 // VIT_206s0004g06910.1 // VIT_216s0098g00100.1 // VIT_219s0090g01870.1 // VIT_217s0000g01970.1 // VIT_212s0059g02150.1 // VIT_214s0066g00610.1 // VIT_215s0046g02825.1 // VIT_219s0015g00060.1 // VIT_203s0038g02400.1 // VIT_201s0010g02440.1 // VIT_214s0066g02060.1 // VIT_219s0014g00470.1 // VIT_219s0014g00810.1 // VIT_201s0127g00130.1 // VIT_205s0020g03270.1 // VIT_216s0039…
GO:0032553	F	ribonucleotide binding	36	225	3169	20929	0.39	1	// VIT_216s0148g00120.1 // VIT_206s0004g06910.1 // VIT_216s0098g00100.1 // VIT_219s0090g01870.1 // VIT_217s0000g01970.1 // VIT_212s0059g02150.1 // VIT_214s0066g00610.1 // VIT_215s0046g02825.1 // VIT_219s0015g00060.1 // VIT_203s0038g02400.1 // VIT_218s0041g02060.1 // VIT_214s0066g02060.1 // VIT_219s0014g00470.1 // VIT_219s0014g00810.1 // VIT_201s0127g00130.1 // VIT_205s0020g03270.1 // VIT_216s0039…
GO:0005506	F	iron ion binding	7	225	550	20929	0.38	1	// VIT_218s0041g02410.1 // VIT_215s0046g02380.1 // VIT_203s0063g01690.1 // VIT_219s0090g00190.1 // VIT_218s0001g11490.1 // VIT_218s0001g11470.1 // VIT_202s0025g03440.1
GO:0008324	F	cation transmembrane transporter activity	6	225	402	20929	0.27	1	// VIT_206s0004g05090.1 // VIT_213s0019g01980.1 // VIT_219s0085g00650.1 // VIT_206s0004g06940.1 // VIT_205s0020g04390.1 // VIT_201s0011g06560.1
GO:0001883	F	purine nucleoside binding	35	225	3126	20929	0.43	1	// VIT_216s0148g00120.1 // VIT_206s0004g06910.1 // VIT_216s0098g00100.1 // VIT_219s0090g01870.1 // VIT_217s0000g01970.1 // VIT_212s0059g02150.1 // VIT_214s0066g00610.1 // VIT_215s0046g02825.1 // VIT_219s0015g00060.1 // VIT_203s0038g02400.1 // VIT_201s0010g02440.1 // VIT_214s0066g02060.1 // VIT_219s0014g00470.1 // VIT_219s0014g00810.1 // VIT_201s0127g00130.1 // VIT_205s0020g03270.1 // VIT_216s0039…
GO:0001882	F	nucleoside binding	35	225	3135	20929	0.43	1	// VIT_216s0148g00120.1 // VIT_206s0004g06910.1 // VIT_216s0098g00100.1 // VIT_219s0090g01870.1 // VIT_217s0000g01970.1 // VIT_212s0059g02150.1 // VIT_214s0066g00610.1 // VIT_215s0046g02825.1 // VIT_219s0015g00060.1 // VIT_203s0038g02400.1 // VIT_201s0010g02440.1 // VIT_214s0066g02060.1 // VIT_219s0014g00470.1 // VIT_219s0014g00810.1 // VIT_201s0127g00130.1 // VIT_205s0020g03270.1 // VIT_216s0039…
GO:0046983	F	protein dimerization activity	6	225	473	20929	0.4	1	// VIT_206s0004g00590.1 // VIT_211s0016g04490.1 // VIT_206s0080g00150.1 // VIT_216s0098g00850.1 // VIT_211s0016g05480.1 // VIT_210s0003g01160.1
GO:0070011	F	peptidase activity, acting on L-amino acid peptides	8	225	576	20929	0.28	1	// VIT_218s0001g00510.1 // VIT_216s0022g02200.1 // VIT_205s0077g00560.1 // VIT_213s0019g01980.1 // VIT_205s0077g00060.1 // VIT_206s0080g00150.1 // VIT_214s0006g00180.1 // VIT_201s0026g00900.1
GO:0004497	F	monooxygenase activity	5	225	386	20929	0.4	1	// VIT_218s0001g11470.1 // VIT_203s0063g01690.1 // VIT_215s0046g02380.1 // VIT_219s0090g00190.1 // VIT_218s0001g11490.1
GO:0035639	F	purine ribonucleoside triphosphate binding	33	225	2813	20929	0.32	1	// VIT_216s0148g00120.1 // VIT_206s0004g06910.1 // VIT_216s0098g00100.1 // VIT_219s0090g01870.1 // VIT_217s0000g01970.1 // VIT_212s0059g02150.1 // VIT_214s0066g00610.1 // VIT_219s0015g00060.1 // VIT_203s0038g02400.1 // VIT_201s0010g02440.1 // VIT_214s0066g02060.1 // VIT_219s0014g00470.1 // VIT_219s0014g00810.1 // VIT_201s0127g00130.1 // VIT_205s0020g03270.1 // VIT_216s0039g01070.1 // VIT_214s0066…
GO:0016746	F	transferase activity, transferring acyl groups	5	225	384	20929	0.4	1	// VIT_219s0090g01420.1 // VIT_213s0019g01980.1 // VIT_201s0011g06470.1 // VIT_205s0020g03690.1 // VIT_205s0020g03710.1
GO:0020037	F	heme binding	6	225	537	20929	0.52	1	// VIT_215s0046g02380.1 // VIT_202s0025g02510.1 // VIT_203s0063g01690.1 // VIT_219s0090g00190.1 // VIT_218s0001g11490.1 // VIT_218s0001g11470.1
GO:0036094	F	small molecule binding	47	225	3951	20929	0.25	1	// VIT_201s0026g00880.1 // VIT_203s0038g02400.1 // VIT_201s0011g00690.1 // VIT_216s0148g00120.1 // VIT_206s0004g06910.1 // VIT_216s0098g00100.1 // VIT_219s0090g01870.1 // VIT_205s0049g00090.1 // VIT_217s0000g01970.1 // VIT_212s0059g02150.1 // VIT_214s0066g00610.1 // VIT_215s0046g02825.1 // VIT_219s0015g00060.1 // VIT_218s0041g02410.1 // VIT_201s0150g00140.1 // VIT_202s0025g04550.1 // VIT_218s0041…
GO:0016791	F	phosphatase activity	5	225	247	20929	0.13	1	// VIT_201s0127g00130.1 // VIT_202s0012g00550.1 // VIT_212s0059g01400.1 // VIT_215s0045g00370.1 // VIT_207s0005g02110.1
GO:0016798	F	hydrolase activity, acting on glycosyl bonds	8	225	486	20929	0.16	1	// VIT_206s0004g04960.1 // VIT_201s0026g00200.1 // VIT_205s0020g00420.1 // VIT_211s0052g01250.1 // VIT_202s0154g00090.1 // VIT_205s0062g00250.1 // VIT_204s0023g03650.1 // VIT_206s0004g04950.1
GO:0016705	F	oxidoreductase activity, acting on paired donors, with incorporation or reduction of molecular oxygen	6	225	650	20929	0.7	1	// VIT_215s0046g02380.1 // VIT_203s0063g01690.1 // VIT_219s0090g00190.1 // VIT_218s0001g11490.1 // VIT_218s0001g11470.1 // VIT_202s0025g03440.1
GO:0009055	F	electron carrier activity	7	225	602	20929	0.47	1	// VIT_218s0041g02410.1 // VIT_215s0046g02380.1 // VIT_203s0063g01690.1 // VIT_213s0019g00340.1 // VIT_218s0001g11490.1 // VIT_218s0001g11470.1 // VIT_219s0090g00190.1
GO:0005515	F	protein binding	49	225	4430	20929	0.44	1	// VIT_201s0026g00880.1 // VIT_206s0004g05090.1 // VIT_202s0087g00930.1 // VIT_206s0004g00590.1 // VIT_213s0019g01980.1 // VIT_205s0077g00060.1 // VIT_215s0046g02380.1 // VIT_216s0050g01400.1 // VIT_213s0067g00260.1 // VIT_212s0028g00565.1 // VIT_200s0228g00005.1 // VIT_212s0059g02140.1 // VIT_203s0017g02300.1 // VIT_217s0000g02920.1 // VIT_208s0032g01150.1 // VIT_206s0080g00150.1 // VIT_210s0003…
GO:1901265	F	nucleoside phosphate binding	47	225	3903	20929	0.22	1	// VIT_201s0026g00880.1 // VIT_203s0038g02400.1 // VIT_201s0011g00690.1 // VIT_216s0148g00120.1 // VIT_206s0004g06910.1 // VIT_216s0098g00100.1 // VIT_219s0090g01870.1 // VIT_205s0049g00090.1 // VIT_217s0000g01970.1 // VIT_212s0059g02150.1 // VIT_214s0066g00610.1 // VIT_215s0046g02825.1 // VIT_219s0015g00060.1 // VIT_218s0041g02410.1 // VIT_201s0150g00140.1 // VIT_202s0025g04550.1 // VIT_218s0041…
GO:0017111	F	nucleoside-triphosphatase activity	13	225	977	20929	0.26	1	// VIT_212s0057g00750.1 // VIT_219s0015g00060.1 // VIT_201s0010g02440.1 // VIT_213s0019g01980.1 // VIT_219s0090g01870.1 // VIT_206s0061g00230.1 // VIT_214s0066g02060.1 // VIT_217s0000g02500.1 // VIT_207s0197g00240.1 // VIT_213s0067g01960.1 // VIT_211s0016g04540.1 // VIT_205s0020g04390.1 // VIT_214s0066g02090.1
GO:0048037	F	cofactor binding	9	225	592	20929	0.19	1	// VIT_218s0041g02410.1 // VIT_201s0011g00690.1 // VIT_202s0025g04550.1 // VIT_218s0041g02060.1 // VIT_203s0097g00710.1 // VIT_218s0122g00620.1 // VIT_203s0017g02300.1 // VIT_219s0015g00550.1 // VIT_205s0020g03270.1
GO:0046872	F	metal ion binding	33	225	3375	20929	0.75	1	// VIT_206s0004g05090.1 // VIT_213s0019g01980.1 // VIT_204s0023g01100.1 // VIT_215s0046g02380.1 // VIT_218s0001g11830.1 // VIT_203s0063g01690.1 // VIT_212s0059g02150.1 // VIT_219s0090g00190.1 // VIT_219s0014g02740.1 // VIT_202s0025g03440.1 // VIT_218s0041g02410.1 // VIT_212s0134g00240.1 // VIT_218s0001g11490.1 // VIT_201s0127g00130.1 // VIT_205s0020g03270.1 // VIT_205s0077g01970.1 // VIT_207s0005…
GO:0046906	F	tetrapyrrole binding	7	225	568	20929	0.41	1	// VIT_215s0046g02380.1 // VIT_202s0025g02510.1 // VIT_203s0063g01690.1 // VIT_219s0090g00190.1 // VIT_218s0001g11490.1 // VIT_218s0001g11470.1 // VIT_218s0001g02740.1
GO:0003676	F	nucleic acid binding	34	225	2759	20929	0.22	1	// VIT_216s0013g01070.1 // VIT_205s0020g04800.1 // VIT_214s0066g00610.1 // VIT_216s0013g00950.1 // VIT_216s0013g01090.1 // VIT_216s0050g02350.1 // VIT_216s0013g00990.1 // VIT_207s0005g01520.1 // VIT_218s0001g10250.1 // VIT_216s0013g01064.1 // VIT_216s0013g01110.1 // VIT_210s0116g01200.1 // VIT_216s0013g01120.1 // VIT_218s0072g01010.1 // VIT_213s0156g00260.1 // VIT_207s0031g01320.1 // VIT_210s0003…
GO:0005524	F	ATP binding	32	225	2545	20929	0.2	1	// VIT_216s0148g00120.1 // VIT_206s0004g06910.1 // VIT_216s0098g00100.1 // VIT_219s0090g01870.1 // VIT_217s0000g01970.1 // VIT_212s0059g02150.1 // VIT_214s0066g00610.1 // VIT_219s0015g00060.1 // VIT_203s0038g02400.1 // VIT_201s0010g02440.1 // VIT_214s0066g02060.1 // VIT_219s0014g00470.1 // VIT_219s0014g00810.1 // VIT_201s0127g00130.1 // VIT_205s0020g03270.1 // VIT_216s0039g01070.1 // VIT_214s0066…
GO:0004553	F	hydrolase activity, hydrolyzing O-glycosyl compounds	8	225	466	20929	0.13	1	// VIT_206s0004g04960.1 // VIT_201s0026g00200.1 // VIT_205s0020g00420.1 // VIT_211s0052g01250.1 // VIT_202s0154g00090.1 // VIT_205s0062g00250.1 // VIT_204s0023g03650.1 // VIT_206s0004g04950.1
GO:0042578	F	phosphoric ester hydrolase activity	5	225	296	20929	0.22	1	// VIT_201s0127g00130.1 // VIT_202s0012g00550.1 // VIT_212s0059g01400.1 // VIT_215s0045g00370.1 // VIT_207s0005g02110.1
GO:0008233	F	peptidase activity	8	225	602	20929	0.32	1	// VIT_218s0001g00510.1 // VIT_216s0022g02200.1 // VIT_205s0077g00560.1 // VIT_213s0019g01980.1 // VIT_205s0077g00060.1 // VIT_206s0080g00150.1 // VIT_214s0006g00180.1 // VIT_201s0026g00900.1
GO:0008236	F	serine-type peptidase activity	5	225	238	20929	0.12	1	// VIT_205s0077g00060.1 // VIT_216s0022g02200.1 // VIT_218s0001g00510.1 // VIT_205s0077g00560.1 // VIT_206s0080g00150.1
GO:0043167	F	ion binding	33	225	3611	20929	0.87	1	// VIT_206s0004g05090.1 // VIT_213s0019g01980.1 // VIT_204s0023g01100.1 // VIT_215s0046g02380.1 // VIT_218s0001g11830.1 // VIT_203s0063g01690.1 // VIT_212s0059g02150.1 // VIT_219s0090g00190.1 // VIT_219s0014g02740.1 // VIT_202s0025g03440.1 // VIT_218s0041g02410.1 // VIT_212s0134g00240.1 // VIT_218s0001g11490.1 // VIT_201s0127g00130.1 // VIT_205s0020g03270.1 // VIT_205s0077g01970.1 // VIT_207s0005…
GO:0030554	F	adenyl nucleotide binding	34	225	2895	20929	0.32	1	// VIT_216s0148g00120.1 // VIT_206s0004g06910.1 // VIT_216s0098g00100.1 // VIT_219s0090g01870.1 // VIT_217s0000g01970.1 // VIT_212s0059g02150.1 // VIT_214s0066g00610.1 // VIT_215s0046g02825.1 // VIT_219s0015g00060.1 // VIT_203s0038g02400.1 // VIT_201s0010g02440.1 // VIT_214s0066g02060.1 // VIT_219s0014g00470.1 // VIT_219s0014g00810.1 // VIT_201s0127g00130.1 // VIT_205s0020g03270.1 // VIT_216s0039…
GO:0008270	F	zinc ion binding	12	225	1300	20929	0.75	1	// VIT_206s0004g05090.1 // VIT_201s0026g01030.1 // VIT_219s0090g01420.1 // VIT_213s0019g01980.1 // VIT_218s0001g00380.1 // VIT_205s0077g01970.1 // VIT_204s0023g03650.1 // VIT_206s0004g06940.1 // VIT_211s0016g04940.1 // VIT_207s0129g00240.1 // VIT_201s0150g00140.1 // VIT_201s0026g00900.1
GO:0097367	F	carbohydrate derivative binding	36	225	3205	20929	0.42	1	// VIT_216s0148g00120.1 // VIT_206s0004g06910.1 // VIT_216s0098g00100.1 // VIT_219s0090g01870.1 // VIT_217s0000g01970.1 // VIT_212s0059g02150.1 // VIT_214s0066g00610.1 // VIT_215s0046g02825.1 // VIT_219s0015g00060.1 // VIT_203s0038g02400.1 // VIT_218s0041g02060.1 // VIT_214s0066g02060.1 // VIT_219s0014g00470.1 // VIT_219s0014g00810.1 // VIT_201s0127g00130.1 // VIT_205s0020g03270.1 // VIT_216s0039…
GO:0032549	F	ribonucleoside binding	35	225	3134	20929	0.43	1	// VIT_216s0148g00120.1 // VIT_206s0004g06910.1 // VIT_216s0098g00100.1 // VIT_219s0090g01870.1 // VIT_217s0000g01970.1 // VIT_212s0059g02150.1 // VIT_214s0066g00610.1 // VIT_215s0046g02825.1 // VIT_219s0015g00060.1 // VIT_203s0038g02400.1 // VIT_201s0010g02440.1 // VIT_214s0066g02060.1 // VIT_219s0014g00470.1 // VIT_219s0014g00810.1 // VIT_201s0127g00130.1 // VIT_205s0020g03270.1 // VIT_216s0039…
GO:0043169	F	cation binding	33	225	3428	20929	0.78	1	// VIT_206s0004g05090.1 // VIT_213s0019g01980.1 // VIT_204s0023g01100.1 // VIT_215s0046g02380.1 // VIT_218s0001g11830.1 // VIT_203s0063g01690.1 // VIT_212s0059g02150.1 // VIT_219s0090g00190.1 // VIT_219s0014g02740.1 // VIT_202s0025g03440.1 // VIT_218s0041g02410.1 // VIT_212s0134g00240.1 // VIT_218s0001g11490.1 // VIT_201s0127g00130.1 // VIT_205s0020g03270.1 // VIT_205s0077g01970.1 // VIT_207s0005…
GO:0050662	F	coenzyme binding	6	225	378	20929	0.23	1	// VIT_218s0041g02410.1 // VIT_201s0011g00690.1 // VIT_202s0025g04550.1 // VIT_218s0122g00620.1 // VIT_203s0097g00710.1 // VIT_219s0015g00550.1
GO:0046914	F	transition metal ion binding	21	225	2197	20929	0.75	1	// VIT_206s0004g05090.1 // VIT_201s0026g01030.1 // VIT_219s0090g01420.1 // VIT_213s0019g01980.1 // VIT_218s0001g00380.1 // VIT_215s0046g02380.1 // VIT_204s0023g03650.1 // VIT_211s0016g04940.1 // VIT_212s0059g02150.1 // VIT_205s0077g01970.1 // VIT_203s0063g01690.1 // VIT_207s0129g00240.1 // VIT_219s0090g00190.1 // VIT_206s0004g06940.1 // VIT_218s0001g11490.1 // VIT_218s0001g11470.1 // VIT_218s0041…
GO:0044464	C	cell part	158	225	6690	20929	1.8e-31	2.3e-29	// VIT_202s0087g00930.1 // VIT_205s0077g00060.1 // VIT_206s0004g06910.1 // VIT_216s0013g01070.1 // VIT_219s0090g01870.1 // VIT_214s0108g01340.1 // VIT_201s0146g00410.1 // VIT_213s0019g00340.1 // VIT_214s0066g00610.1 // VIT_212s0028g00565.1 // VIT_216s0013g00950.1 // VIT_205s0020g03710.1 // VIT_205s0094g01530.1 // VIT_219s0015g00060.1 // VIT_201s0150g00140.1 // VIT_213s0019g00870.1 // VIT_214s0036…
GO:0005623	C	cell	158	225	6690	20929	1.8e-31	2.3e-29	// VIT_202s0087g00930.1 // VIT_205s0077g00060.1 // VIT_206s0004g06910.1 // VIT_216s0013g01070.1 // VIT_219s0090g01870.1 // VIT_214s0108g01340.1 // VIT_201s0146g00410.1 // VIT_213s0019g00340.1 // VIT_214s0066g00610.1 // VIT_212s0028g00565.1 // VIT_216s0013g00950.1 // VIT_205s0020g03710.1 // VIT_205s0094g01530.1 // VIT_219s0015g00060.1 // VIT_201s0150g00140.1 // VIT_213s0019g00870.1 // VIT_214s0036…
GO:0005667	C	transcription factor complex	21	225	40	20929	1.2e-26	1e-24	// VIT_216s0013g01050.1 // VIT_216s0013g00990.1 // VIT_213s0156g00260.1 // VIT_207s0031g01320.1 // VIT_216s0013g01120.1 // VIT_216s0013g01070.1 // VIT_202s0025g03170.1 // VIT_216s0013g00970.1 // VIT_216s0013g01064.1 // VIT_213s0067g01960.1 // VIT_216s0013g01110.1 // VIT_204s0008g05760.1 // VIT_207s0005g00820.1 // VIT_210s0116g01200.1 // VIT_212s0028g03270.1 // VIT_216s0013g00950.1 // VIT_210s0003…
GO:0044424	C	intracellular part	135	225	5844	20929	2e-23	1.3e-21	// VIT_202s0087g00930.1 // VIT_205s0077g00060.1 // VIT_206s0004g06910.1 // VIT_216s0013g01070.1 // VIT_219s0090g01870.1 // VIT_214s0108g01340.1 // VIT_201s0146g00410.1 // VIT_213s0019g00340.1 // VIT_214s0066g00610.1 // VIT_212s0028g00565.1 // VIT_216s0013g00950.1 // VIT_205s0020g03710.1 // VIT_203s0017g01940.1 // VIT_219s0015g00060.1 // VIT_201s0150g00140.1 // VIT_213s0019g00870.1 // VIT_214s0036…
GO:0005622	C	intracellular	137	225	6106	20929	1.1e-22	5.8e-21	// VIT_202s0087g00930.1 // VIT_205s0077g00060.1 // VIT_206s0004g06910.1 // VIT_216s0013g01070.1 // VIT_219s0090g01870.1 // VIT_214s0108g01340.1 // VIT_201s0146g00410.1 // VIT_213s0019g00340.1 // VIT_214s0066g00610.1 // VIT_212s0028g00565.1 // VIT_216s0013g00950.1 // VIT_205s0020g03710.1 // VIT_205s0094g01530.1 // VIT_219s0015g00060.1 // VIT_201s0150g00140.1 // VIT_213s0019g00870.1 // VIT_214s0036…
GO:0005737	C	cytoplasm	95	225	3926	20929	7.1e-16	3.1e-14	// VIT_202s0087g00930.1 // VIT_205s0077g00060.1 // VIT_206s0004g06910.1 // VIT_219s0090g01870.1 // VIT_214s0108g01340.1 // VIT_201s0146g00410.1 // VIT_214s0066g00610.1 // VIT_212s0028g00565.1 // VIT_205s0020g03710.1 // VIT_219s0015g00060.1 // VIT_213s0019g00870.1 // VIT_217s0000g02050.1 // VIT_214s0036g00920.1 // VIT_214s0066g02060.1 // VIT_218s0001g02740.1 // VIT_201s0146g00440.1 // VIT_214s0066…
GO:0071944	C	cell periphery	44	225	1008	20929	4.2e-15	1.6e-13	// VIT_201s0026g00880.1 // VIT_201s0011g00690.1 // VIT_219s0090g01870.1 // VIT_206s0061g00230.1 // VIT_212s0059g02150.1 // VIT_214s0066g00610.1 // VIT_219s0014g05430.1 // VIT_218s0001g06180.1 // VIT_203s0038g03860.1 // VIT_219s0015g00060.1 // VIT_208s0032g01150.1 // VIT_219s0014g00470.1 // VIT_219s0014g00810.1 // VIT_201s0127g00130.1 // VIT_216s0098g00850.1 // VIT_214s0066g02090.1 // VIT_217s0000…
GO:0043227	C	membrane-bounded organelle	96	225	4364	20929	1.9e-13	5.6e-12	// VIT_202s0087g00930.1 // VIT_205s0077g00060.1 // VIT_206s0004g06910.1 // VIT_219s0090g01870.1 // VIT_214s0108g01340.1 // VIT_213s0019g00340.1 // VIT_214s0066g00610.1 // VIT_212s0028g00565.1 // VIT_203s0017g01940.1 // VIT_219s0015g00060.1 // VIT_212s0035g01080.1 // VIT_213s0019g00870.1 // VIT_217s0000g02050.1 // VIT_214s0036g00920.1 // VIT_214s0066g02060.1 // VIT_218s0001g02740.1 // VIT_201s0146…
GO:0043231	C	intracellular membrane-bounded organelle	96	225	4360	20929	1.8e-13	5.6e-12	// VIT_202s0087g00930.1 // VIT_205s0077g00060.1 // VIT_206s0004g06910.1 // VIT_219s0090g01870.1 // VIT_214s0108g01340.1 // VIT_213s0019g00340.1 // VIT_214s0066g00610.1 // VIT_212s0028g00565.1 // VIT_203s0017g01940.1 // VIT_219s0015g00060.1 // VIT_212s0035g01080.1 // VIT_213s0019g00870.1 // VIT_217s0000g02050.1 // VIT_214s0036g00920.1 // VIT_214s0066g02060.1 // VIT_218s0001g02740.1 // VIT_201s0146…
GO:0044444	C	cytoplasmic part	82	225	3548	20929	2.7e-12	7.1e-11	// VIT_202s0087g00930.1 // VIT_201s0011g00690.1 // VIT_201s0026g00980.1 // VIT_203s0017g02300.1 // VIT_213s0019g01980.1 // VIT_205s0077g00060.1 // VIT_206s0004g06910.1 // VIT_203s0097g00710.1 // VIT_206s0004g04950.1 // VIT_219s0090g01870.1 // VIT_205s0049g00090.1 // VIT_214s0108g01340.1 // VIT_217s0000g01970.1 // VIT_201s0127g00420.1 // VIT_212s0059g02150.1 // VIT_214s0066g00610.1 // VIT_212s0028…
GO:0043229	C	intracellular organelle	100	225	4957	20929	9.2e-12	2.1e-10	// VIT_202s0087g00930.1 // VIT_205s0077g00060.1 // VIT_206s0004g06910.1 // VIT_219s0090g01870.1 // VIT_214s0108g01340.1 // VIT_213s0019g00340.1 // VIT_214s0066g00610.1 // VIT_212s0028g00565.1 // VIT_203s0017g01940.1 // VIT_219s0015g00060.1 // VIT_212s0035g01080.1 // VIT_213s0019g00870.1 // VIT_217s0000g02050.1 // VIT_214s0036g00920.1 // VIT_214s0066g02060.1 // VIT_218s0001g02740.1 // VIT_201s0146…
GO:0043226	C	organelle	100	225	4961	20929	9.7e-12	2.1e-10	// VIT_202s0087g00930.1 // VIT_205s0077g00060.1 // VIT_206s0004g06910.1 // VIT_219s0090g01870.1 // VIT_214s0108g01340.1 // VIT_213s0019g00340.1 // VIT_214s0066g00610.1 // VIT_212s0028g00565.1 // VIT_203s0017g01940.1 // VIT_219s0015g00060.1 // VIT_212s0035g01080.1 // VIT_213s0019g00870.1 // VIT_217s0000g02050.1 // VIT_214s0036g00920.1 // VIT_214s0066g02060.1 // VIT_218s0001g02740.1 // VIT_201s0146…
GO:0005886	C	plasma membrane	33	225	762	20929	2.1e-11	4.3e-10	// VIT_201s0026g00880.1 // VIT_219s0090g01870.1 // VIT_212s0059g02150.1 // VIT_214s0066g00610.1 // VIT_219s0014g05430.1 // VIT_219s0015g00060.1 // VIT_208s0032g01150.1 // VIT_219s0014g00470.1 // VIT_219s0014g00810.1 // VIT_201s0127g00130.1 // VIT_216s0098g00850.1 // VIT_214s0066g02090.1 // VIT_217s0000g03340.1 // VIT_202s0033g00850.1 // VIT_218s0041g00600.1 // VIT_206s0004g06940.1 // VIT_218s0086…
GO:0005576	C	extracellular region	23	225	424	20929	5.1e-10	9.6e-09	// VIT_213s0019g01980.1 // VIT_205s0077g00060.1 // VIT_215s0046g02380.1 // VIT_219s0090g01870.1 // VIT_211s0052g01250.1 // VIT_203s0038g03860.1 // VIT_219s0015g00060.1 // VIT_202s0025g04550.1 // VIT_203s0038g00670.1 // VIT_206s0080g00150.1 // VIT_219s0014g00470.1 // VIT_201s0127g00130.1 // VIT_214s0006g00180.1 // VIT_205s0020g00420.1 // VIT_202s0033g00850.1 // VIT_204s0023g03650.1 // VIT_215s0046…
GO:0016023	C	cytoplasmic, membrane-bounded vesicle	10	225	56	20929	1.9e-09	3e-08	// VIT_202s0025g04550.1 // VIT_207s0005g04050.1 // VIT_201s0010g02440.1 // VIT_204s0023g03650.1 // VIT_208s0040g01520.1 // VIT_216s0022g02200.1 // VIT_213s0019g00870.1 // VIT_209s0070g00600.1 // VIT_205s0049g01200.1 // VIT_205s0077g00560.1
GO:0031410	C	cytoplasmic vesicle	10	225	56	20929	1.9e-09	3e-08	// VIT_202s0025g04550.1 // VIT_207s0005g04050.1 // VIT_201s0010g02440.1 // VIT_204s0023g03650.1 // VIT_208s0040g01520.1 // VIT_216s0022g02200.1 // VIT_213s0019g00870.1 // VIT_209s0070g00600.1 // VIT_205s0049g01200.1 // VIT_205s0077g00560.1
GO:0097708	C	intracellular vesicle	10	225	56	20929	1.9e-09	3e-08	// VIT_202s0025g04550.1 // VIT_207s0005g04050.1 // VIT_201s0010g02440.1 // VIT_204s0023g03650.1 // VIT_208s0040g01520.1 // VIT_216s0022g02200.1 // VIT_213s0019g00870.1 // VIT_209s0070g00600.1 // VIT_205s0049g01200.1 // VIT_205s0077g00560.1
GO:0031988	C	membrane-bounded vesicle	10	225	59	20929	3e-09	4.4e-08	// VIT_202s0025g04550.1 // VIT_207s0005g04050.1 // VIT_201s0010g02440.1 // VIT_204s0023g03650.1 // VIT_208s0040g01520.1 // VIT_216s0022g02200.1 // VIT_213s0019g00870.1 // VIT_209s0070g00600.1 // VIT_205s0049g01200.1 // VIT_205s0077g00560.1
GO:0031982	C	vesicle	10	225	62	20929	4.6e-09	6.4e-08	// VIT_202s0025g04550.1 // VIT_207s0005g04050.1 // VIT_201s0010g02440.1 // VIT_204s0023g03650.1 // VIT_208s0040g01520.1 // VIT_216s0022g02200.1 // VIT_213s0019g00870.1 // VIT_209s0070g00600.1 // VIT_205s0049g01200.1 // VIT_205s0077g00560.1
GO:0043234	C	protein complex	39	225	1276	20929	5.2e-09	6.9e-08	// VIT_201s0026g00880.1 // VIT_216s0013g01070.1 // VIT_205s0020g04800.1 // VIT_216s0013g00950.1 // VIT_216s0013g01090.1 // VIT_209s0070g00600.1 // VIT_216s0013g00990.1 // VIT_203s0038g02400.1 // VIT_204s0008g06730.1 // VIT_208s0032g01150.1 // VIT_207s0005g01520.1 // VIT_216s0013g01064.1 // VIT_218s0072g01010.1 // VIT_210s0003g01730.1 // VIT_210s0116g01200.1 // VIT_218s0001g02740.1 // VIT_201s0127…
GO:0005739	C	mitochondrion	23	225	594	20929	2e-07	2.5e-06	// VIT_205s0077g00060.1 // VIT_216s0098g01150.1 // VIT_214s0108g01340.1 // VIT_217s0000g01970.1 // VIT_212s0059g02150.1 // VIT_218s0001g07320.1 // VIT_214s0036g00920.1 // VIT_204s0008g06730.1 // VIT_218s0001g11900.1 // VIT_214s0066g02060.1 // VIT_208s0058g00670.1 // VIT_207s0005g02110.1 // VIT_212s0035g01080.1 // VIT_211s0016g04770.1 // VIT_203s0038g03950.1 // VIT_218s0001g08770.1 // VIT_201s0146…
GO:0032991	C	macromolecular complex	43	225	1745	20929	3.2e-07	3.8e-06	// VIT_201s0026g00880.1 // VIT_216s0013g01070.1 // VIT_207s0005g00820.1 // VIT_205s0020g04800.1 // VIT_216s0013g00950.1 // VIT_216s0013g01090.1 // VIT_209s0070g00600.1 // VIT_216s0013g00990.1 // VIT_203s0038g02400.1 // VIT_204s0008g06730.1 // VIT_203s0038g00670.1 // VIT_208s0032g01150.1 // VIT_207s0005g01520.1 // VIT_216s0013g01064.1 // VIT_216s0013g01110.1 // VIT_210s0003g01730.1 // VIT_210s0116…
GO:0005618	C	cell wall	13	225	249	20929	5e-06	5.7e-05	// VIT_203s0038g03860.1 // VIT_201s0026g00200.1 // VIT_201s0011g00690.1 // VIT_216s0022g02200.1 // VIT_211s0016g04190.1 // VIT_204s0023g03650.1 // VIT_218s0001g06170.1 // VIT_202s0154g00090.1 // VIT_205s0062g00250.1 // VIT_212s0059g02150.1 // VIT_218s0001g06180.1 // VIT_218s0001g06150.1 // VIT_211s0052g01250.1
GO:0016020	C	membrane	68	225	3742	20929	5.2e-06	5.7e-05	// VIT_201s0026g00880.1 // VIT_206s0004g05090.1 // VIT_213s0074g00540.1 // VIT_219s0014g04650.1 // VIT_216s0039g01070.1 // VIT_218s0001g07320.1 // VIT_219s0090g01870.1 // VIT_211s0118g00180.1 // VIT_210s0003g02840.1 // VIT_212s0059g02150.1 // VIT_214s0066g00610.1 // VIT_219s0014g05430.1 // VIT_205s0020g03710.1 // VIT_218s0001g06180.1 // VIT_218s0001g02440.1 // VIT_203s0017g02300.1 // VIT_219s0015…
GO:0030312	C	external encapsulating structure	13	225	252	20929	5.6e-06	6e-05	// VIT_203s0038g03860.1 // VIT_201s0026g00200.1 // VIT_201s0011g00690.1 // VIT_216s0022g02200.1 // VIT_211s0016g04190.1 // VIT_204s0023g03650.1 // VIT_218s0001g06170.1 // VIT_202s0154g00090.1 // VIT_205s0062g00250.1 // VIT_212s0059g02150.1 // VIT_218s0001g06180.1 // VIT_218s0001g06150.1 // VIT_211s0052g01250.1
GO:0012505	C	endomembrane system	23	225	732	20929	6.2e-06	6.3e-05	// VIT_201s0026g00980.1 // VIT_213s0019g01980.1 // VIT_212s0059g02150.1 // VIT_212s0028g00565.1 // VIT_218s0001g06180.1 // VIT_218s0001g02440.1 // VIT_209s0070g00600.1 // VIT_217s0000g02500.1 // VIT_213s0019g00870.1 // VIT_208s0032g01150.1 // VIT_214s0066g02060.1 // VIT_214s0006g00180.1 // VIT_214s0066g02350.1 // VIT_207s0005g02110.1 // VIT_203s0088g01220.1 // VIT_215s0046g03090.1 // VIT_219s0015…
GO:0009536	C	plastid	33	225	1318	20929	6.7e-06	6.6e-05	// VIT_202s0087g00930.1 // VIT_213s0019g01980.1 // VIT_205s0077g00060.1 // VIT_206s0004g06910.1 // VIT_203s0097g00710.1 // VIT_214s0108g01340.1 // VIT_212s0059g02150.1 // VIT_214s0066g00610.1 // VIT_212s0028g00565.1 // VIT_218s0001g06180.1 // VIT_218s0001g02440.1 // VIT_209s0070g00600.1 // VIT_213s0019g00870.1 // VIT_204s0008g06730.1 // VIT_203s0038g00670.1 // VIT_211s0016g04770.1 // VIT_201s0146…
GO:0009505	C	plant-type cell wall	7	225	82	20929	4.6e-05	0.00043	// VIT_203s0038g03860.1 // VIT_211s0016g04190.1 // VIT_218s0001g06170.1 // VIT_202s0154g00090.1 // VIT_204s0023g03650.1 // VIT_218s0001g06180.1 // VIT_218s0001g06150.1
GO:0048046	C	apoplast	9	225	186	20929	0.00025	0.0023	// VIT_219s0015g00060.1 // VIT_201s0026g00200.1 // VIT_216s0022g02200.1 // VIT_203s0038g00670.1 // VIT_219s0090g01870.1 // VIT_202s0033g00850.1 // VIT_211s0052g01250.1 // VIT_205s0062g00250.1 // VIT_204s0023g03650.1
GO:0005794	C	Golgi apparatus	12	225	361	20929	0.00069	0.006	// VIT_201s0026g01030.1 // VIT_201s0026g00980.1 // VIT_208s0032g01150.1 // VIT_217s0000g02500.1 // VIT_213s0064g01510.1 // VIT_212s0059g02150.1 // VIT_215s0046g03090.1 // VIT_214s0006g00180.1 // VIT_218s0001g06180.1 // VIT_218s0001g02440.1 // VIT_214s0066g02350.1 // VIT_207s0005g02110.1
GO:0005783	C	endoplasmic reticulum	11	225	326	20929	0.001	0.0086	// VIT_219s0015g00730.1 // VIT_213s0019g00870.1 // VIT_213s0019g01980.1 // VIT_203s0088g01220.1 // VIT_214s0066g02060.1 // VIT_202s0154g00090.1 // VIT_212s0028g00565.1 // VIT_205s0049g00090.1 // VIT_218s0001g02440.1 // VIT_205s0020g04390.1 // VIT_214s0066g02090.1
GO:0005829	C	cytosol	16	225	652	20929	0.0022	0.018	// VIT_206s0004g04960.1 // VIT_201s0011g00690.1 // VIT_201s0011g06470.1 // VIT_215s0045g00370.1 // VIT_213s0019g01980.1 // VIT_203s0038g00670.1 // VIT_204s0023g02610.1 // VIT_206s0004g04010.1 // VIT_215s0021g02470.1 // VIT_211s0016g05480.1 // VIT_212s0059g02150.1 // VIT_206s0004g00590.1 // VIT_218s0001g12360.1 // VIT_206s0004g04950.1 // VIT_218s0001g06180.1 // VIT_218s0001g00510.1
GO:0005634	C	nucleus	33	225	1849	20929	0.003	0.024	// VIT_201s0011g00690.1 // VIT_210s0003g05690.1 // VIT_213s0019g00340.1 // VIT_214s0066g00610.1 // VIT_213s0019g02860.1 // VIT_206s0004g04950.1 // VIT_203s0017g01940.1 // VIT_208s0058g00700.1 // VIT_206s0004g00590.1 // VIT_209s0070g00600.1 // VIT_212s0059g02140.1 // VIT_201s0127g00130.1 // VIT_218s0122g00300.1 // VIT_206s0004g04960.1 // VIT_219s0090g01420.1 // VIT_202s0025g02540.1 // VIT_215s0021…
GO:0005911	C	cell-cell junction	9	225	286	20929	0.0045	0.032	// VIT_219s0015g00060.1 // VIT_215s0045g00370.1 // VIT_208s0032g01150.1 // VIT_211s0016g04190.1 // VIT_219s0090g01870.1 // VIT_219s0014g00470.1 // VIT_212s0059g02140.1 // VIT_218s0001g06180.1 // VIT_218s0001g02440.1
GO:0030054	C	cell junction	9	225	286	20929	0.0045	0.032	// VIT_219s0015g00060.1 // VIT_215s0045g00370.1 // VIT_208s0032g01150.1 // VIT_211s0016g04190.1 // VIT_219s0090g01870.1 // VIT_219s0014g00470.1 // VIT_212s0059g02140.1 // VIT_218s0001g06180.1 // VIT_218s0001g02440.1
GO:0055044	C	symplast	9	225	286	20929	0.0045	0.032	// VIT_219s0015g00060.1 // VIT_215s0045g00370.1 // VIT_208s0032g01150.1 // VIT_211s0016g04190.1 // VIT_219s0090g01870.1 // VIT_219s0014g00470.1 // VIT_212s0059g02140.1 // VIT_218s0001g06180.1 // VIT_218s0001g02440.1
GO:0009506	C	plasmodesma	9	225	286	20929	0.0045	0.032	// VIT_219s0015g00060.1 // VIT_215s0045g00370.1 // VIT_208s0032g01150.1 // VIT_211s0016g04190.1 // VIT_219s0090g01870.1 // VIT_219s0014g00470.1 // VIT_212s0059g02140.1 // VIT_218s0001g06180.1 // VIT_218s0001g02440.1
GO:0009507	C	chloroplast	24	225	1252	20929	0.0048	0.034	// VIT_202s0087g00930.1 // VIT_213s0019g01980.1 // VIT_205s0077g00060.1 // VIT_206s0004g06910.1 // VIT_203s0097g00710.1 // VIT_212s0059g02150.1 // VIT_214s0066g00610.1 // VIT_212s0028g00565.1 // VIT_218s0001g06180.1 // VIT_218s0001g02440.1 // VIT_209s0070g00600.1 // VIT_213s0019g00870.1 // VIT_204s0008g06730.1 // VIT_203s0038g00670.1 // VIT_218s0001g02740.1 // VIT_201s0146g00440.1 // VIT_214s0066…
GO:0044425	C	membrane part	37	225	2306	20929	0.0092	0.062	// VIT_201s0026g00880.1 // VIT_213s0074g00540.1 // VIT_216s0039g01070.1 // VIT_219s0090g01870.1 // VIT_211s0118g00180.1 // VIT_219s0014g05430.1 // VIT_218s0001g07320.1 // VIT_219s0015g00060.1 // VIT_213s0019g00870.1 // VIT_204s0008g06730.1 // VIT_208s0032g01150.1 // VIT_203s0038g03530.1 // VIT_218s0001g11900.1 // VIT_201s0026g01030.1 // VIT_218s0001g02740.1 // VIT_207s0005g02110.1 // VIT_218s0041…
GO:0031224	C	intrinsic component of membrane	32	225	1963	20929	0.012	0.082	// VIT_213s0074g00540.1 // VIT_216s0039g01070.1 // VIT_219s0090g01870.1 // VIT_211s0118g00180.1 // VIT_219s0014g05430.1 // VIT_218s0001g07320.1 // VIT_219s0015g00060.1 // VIT_213s0019g00870.1 // VIT_204s0008g06730.1 // VIT_203s0038g03530.1 // VIT_218s0001g11900.1 // VIT_207s0005g02110.1 // VIT_201s0026g01030.1 // VIT_206s0004g06940.1 // VIT_218s0041g00600.1 // VIT_205s0049g00010.1 // VIT_211s0016…
GO:0016021	C	integral component of membrane	30	225	1873	20929	0.019	0.12	// VIT_213s0074g00540.1 // VIT_216s0039g01070.1 // VIT_219s0090g01870.1 // VIT_211s0118g00180.1 // VIT_218s0001g07320.1 // VIT_219s0015g00060.1 // VIT_213s0019g00870.1 // VIT_204s0008g06730.1 // VIT_203s0038g03530.1 // VIT_218s0001g11900.1 // VIT_201s0026g01030.1 // VIT_207s0005g02110.1 // VIT_218s0041g00600.1 // VIT_206s0004g06940.1 // VIT_205s0049g00010.1 // VIT_211s0016g04540.1 // VIT_217s0053…
GO:0005773	C	vacuole	10	225	430	20929	0.02	0.12	// VIT_219s0015g00060.1 // VIT_215s0045g00370.1 // VIT_219s0090g01870.1 // VIT_204s0023g03650.1 // VIT_202s0154g00090.1 // VIT_212s0059g02150.1 // VIT_215s0046g03090.1 // VIT_218s0001g02440.1 // VIT_207s0141g00600.1 // VIT_217s0000g02500.1
GO:1902494	C	catalytic complex	10	225	434	20929	0.021	0.13	// VIT_201s0026g00880.1 // VIT_201s0011g06140.1 // VIT_210s0003g01730.1 // VIT_203s0038g02400.1 // VIT_217s0000g07730.1 // VIT_205s0049g00090.1 // VIT_201s0127g00130.1 // VIT_209s0070g00600.1 // VIT_211s0016g04770.1 // VIT_207s0005g02110.1
GO:1990234	C	transferase complex	6	225	280	20929	0.086	0.51	// VIT_201s0011g06140.1 // VIT_210s0003g01730.1 // VIT_203s0038g02400.1 // VIT_217s0000g07730.1 // VIT_209s0070g00600.1 // VIT_205s0049g00090.1
GO:0031967	C	organelle envelope	10	225	567	20929	0.09	0.53	// VIT_203s0038g03950.1 // VIT_204s0008g06730.1 // VIT_203s0038g00670.1 // VIT_206s0004g06910.1 // VIT_212s0028g00565.1 // VIT_218s0001g07320.1 // VIT_206s0009g01740.1 // VIT_209s0070g00600.1 // VIT_211s0016g04770.1 // VIT_214s0066g02090.1
GO:0031975	C	envelope	10	225	573	20929	0.094	0.54	// VIT_203s0038g03950.1 // VIT_204s0008g06730.1 // VIT_203s0038g00670.1 // VIT_206s0004g06910.1 // VIT_212s0028g00565.1 // VIT_218s0001g07320.1 // VIT_206s0009g01740.1 // VIT_209s0070g00600.1 // VIT_211s0016g04770.1 // VIT_214s0066g02090.1
GO:0031090	C	organelle membrane	9	225	530	20929	0.12	0.69	// VIT_203s0038g03950.1 // VIT_219s0015g00060.1 // VIT_204s0008g06730.1 // VIT_219s0090g01870.1 // VIT_217s0000g02500.1 // VIT_212s0059g02150.1 // VIT_212s0028g00565.1 // VIT_218s0001g07320.1 // VIT_211s0016g04770.1
GO:0009941	C	chloroplast envelope	6	225	337	20929	0.16	0.88	// VIT_204s0008g06730.1 // VIT_203s0038g00670.1 // VIT_206s0004g06910.1 // VIT_212s0028g00565.1 // VIT_206s0009g01740.1 // VIT_214s0066g02090.1
GO:0009526	C	plastid envelope	6	225	351	20929	0.18	0.98	// VIT_204s0008g06730.1 // VIT_203s0038g00670.1 // VIT_206s0004g06910.1 // VIT_212s0028g00565.1 // VIT_206s0009g01740.1 // VIT_214s0066g02090.1
GO:0044422	C	organelle part	28	225	2201	20929	0.2	1	// VIT_201s0026g00880.1 // VIT_202s0087g00930.1 // VIT_205s0077g00060.1 // VIT_206s0004g06910.1 // VIT_219s0090g01870.1 // VIT_212s0059g02150.1 // VIT_212s0028g00565.1 // VIT_218s0001g07320.1 // VIT_209s0070g00600.1 // VIT_219s0015g00060.1 // VIT_213s0019g00870.1 // VIT_204s0008g06730.1 // VIT_203s0038g00670.1 // VIT_208s0032g01150.1 // VIT_218s0001g02740.1 // VIT_214s0066g02090.1 // VIT_218s0122…
GO:0043232	C	intracellular non-membrane-bounded organelle	9	225	960	20929	0.71	1	// VIT_218s0122g00300.1 // VIT_201s0026g00880.1 // VIT_203s0038g00670.1 // VIT_205s0020g04800.1 // VIT_217s0000g07730.1 // VIT_207s0141g00600.1 // VIT_205s0049g01020.1 // VIT_201s0150g00140.1 // VIT_218s0072g01010.1
GO:0044435	C	plastid part	10	225	751	20929	0.29	1	// VIT_202s0087g00930.1 // VIT_204s0008g06730.1 // VIT_205s0077g00060.1 // VIT_206s0004g06910.1 // VIT_203s0038g00670.1 // VIT_212s0059g02150.1 // VIT_212s0028g00565.1 // VIT_206s0009g01740.1 // VIT_218s0001g02740.1 // VIT_214s0066g02090.1
GO:0044434	C	chloroplast part	10	225	734	20929	0.27	1	// VIT_202s0087g00930.1 // VIT_204s0008g06730.1 // VIT_205s0077g00060.1 // VIT_206s0004g06910.1 // VIT_203s0038g00670.1 // VIT_212s0059g02150.1 // VIT_212s0028g00565.1 // VIT_206s0009g01740.1 // VIT_218s0001g02740.1 // VIT_214s0066g02090.1
GO:0043228	C	non-membrane-bounded organelle	9	225	960	20929	0.71	1	// VIT_218s0122g00300.1 // VIT_201s0026g00880.1 // VIT_203s0038g00670.1 // VIT_205s0020g04800.1 // VIT_217s0000g07730.1 // VIT_207s0141g00600.1 // VIT_205s0049g01020.1 // VIT_201s0150g00140.1 // VIT_218s0072g01010.1
GO:0044446	C	intracellular organelle part	28	225	2201	20929	0.2	1	// VIT_201s0026g00880.1 // VIT_202s0087g00930.1 // VIT_205s0077g00060.1 // VIT_206s0004g06910.1 // VIT_219s0090g01870.1 // VIT_212s0059g02150.1 // VIT_212s0028g00565.1 // VIT_218s0001g07320.1 // VIT_209s0070g00600.1 // VIT_219s0015g00060.1 // VIT_213s0019g00870.1 // VIT_204s0008g06730.1 // VIT_203s0038g00670.1 // VIT_208s0032g01150.1 // VIT_218s0001g02740.1 // VIT_214s0066g02090.1 // VIT_218s0122…
GO:0031984	C	organelle subcompartment	6	225	395	20929	0.26	1	// VIT_205s0077g00060.1 // VIT_208s0032g01150.1 // VIT_217s0000g02500.1 // VIT_206s0009g01740.1 // VIT_215s0046g03090.1 // VIT_218s0001g02740.1
GO:0098796	C	membrane protein complex	6	225	360	20929	0.2	1	// VIT_201s0026g00880.1 // VIT_204s0008g06730.1 // VIT_208s0032g01150.1 // VIT_211s0016g05480.1 // VIT_218s0001g02740.1 // VIT_211s0016g04770.1
